# Supplementary material for: Low-latency single channel real-time neural spike sorting system based on template matching
Source: PLoS One. 2019 Nov 22;14(11):e0225138. doi: 10.1371/journal.pone.0225138 (PMC6874356; doi:10.1371/journal.pone.0225138)
Supplement: S1 Data — One is recorded from an anesthetized gerbil, the other is from an awake behaving mouse on in-vivo experiment. (ZIP) [file pone.0225138.s003.zip]

Archive with 13 entries (10 files):
- Dataset/
- Dataset/InVivoExperiment/
- Dataset/InVivoExperiment/R1.dat
- Dataset/InVivoExperiment/R2.dat
- Dataset/InVivoExperiment/R3.dat
- Dataset/InVivoExperiment/R4.dat
- Dataset/InVivoExperiment/R5.dat
- Dataset/InVivoExperiment/R6.dat
- Dataset/InVivoExperiment/R7.dat
- Dataset/InVivoExperiment/trainning.dat
- Dataset/Pre-recordedDataset/
- Dataset/Pre-recordedDataset/PreRecord.xlsx
- Dataset/readme.txt
