# Supplementary material for: Low-latency single channel real-time neural spike sorting system based on template matching
Source: PLoS One. 2019 Nov 22;14(11):e0225138. doi: 10.1371/journal.pone.0225138 (PMC6874356; doi:10.1371/journal.pone.0225138)
Supplement: S1 Data — One is recorded from an anesthetized gerbil, the other is from an awake behaving mouse on in-vivo experiment. (ZIP) [file pone.0225138.s003.zip › Dataset/Pre-recordedDataset/PreRecord.xlsx]

## Sheet: Sheet1
0	-5.2
4.16667e-05	1.8
8.33333e-05	2.2
0.000125	-1.4
0.000166667	-3.6
0.000208333	-2.1
0.00025	-0.2
0.000291667	-2.1
0.000333333	-8
0.000375	-13.6
0.000416667	-14.5
0.000458333	-11.3
0.0005	-7.8
0.000541667	-5.8
0.000583333	-3.9
0.000625	-0.1
0.000666667	3.8
0.000708333	3.9
0.00075	-0.9
0.000791667	-6.8
0.000833333	-8.8
0.000875	-6.6
0.000916667	-4.6
0.000958333	-6.3
0.001	-9.3
0.00104	-8.8
0.00108	-3.8
0.00112	1.3
0.00117	1.9
0.00121	-1
0.00125	-2.7
0.00129	0.1
0.00133	4.7
0.00137	6.5
0.00142	5
0.00146	4.8
0.0015	9.9
0.00154	17.8
0.00158	21.8
0.00162	17
0.00167	5
0.00171	-7.8
0.00175	-14.5
0.00179	-11.9
0.00183	-1.3
0.00187	11.9
0.00192	20.3
0.00196	18.9
0.002	8.7
0.00204	-2.9
0.00208	-8.2
0.00213	-5
0.00217	1.9
0.00221	6.3
0.00225	5.7
0.00229	2.1
0.00233	-0.6
0.00237	-1
0.00242	1
0.00246	5.2
0.0025	10.5
0.00254	14.7
0.00258	15.5
0.00263	12.7
0.00267	8.8
0.00271	6.2
0.00275	5
0.00279	2.6
0.00283	-1.9
0.00288	-7.2
0.00292	-10.5
0.00296	-11
0.003	-10
0.00304	-8.6
0.00308	-6.5
0.00313	-3.5
0.00317	-1.3
0.00321	-1.7
0.00325	-4.8
0.00329	-8
0.00333	-9
0.00338	-8
0.00342	-7.5
0.00346	-8.1
0.0035	-8.5
0.00354	-6.9
0.00358	-3.9
0.00363	-2.1
0.00367	-2.4
0.00371	-3.1
0.00375	-1.2
0.00379	3.4
0.00383	8
0.00388	9.3
0.00392	6.3
0.00396	1.6
0.004	-1.2
0.00404	-0.7
0.00408	1.2
0.00413	1.8
0.00417	-0.8
0.00421	-5.3
0.00425	-8.8
0.00429	-9.5
0.00433	-8.6
0.00438	-8.4
0.00442	-9.3
0.00446	-9.6
0.0045	-7.9
0.00454	-5.2
0.00458	-3.7
0.00462	-3.4
0.00467	-1.9
0.00471	2.6
0.00475	7.8
0.00479	9.2
0.00483	4.9
0.00488	-1.4
0.00492	-5
0.00496	-4.2
0.005	-1.1
0.00504	2.3
0.00508	6.9
0.00513	13.3
0.00517	18.7
0.00521	19.1
0.00525	13.8
0.00529	7.4
0.00533	4.7
0.00537	5.6
0.00542	6
0.00546	3.8
0.0055	1.2
0.00554	1.9
0.00558	5.3
0.00562	7.6
0.00567	6.9
0.00571	5.5
0.00575	6.2
0.00579	8.3
0.00583	9
0.00588	8.3
0.00592	9.1
0.00596	11.7
0.006	10.8
0.00604	1.5
0.00608	-12.8
0.00613	-21.8
0.00617	-19.9
0.00621	-14.2
0.00625	-17.5
0.00629	-32.2
0.00633	-44.4
0.00637	-37.3
0.00642	-9.5
0.00646	21.3
0.0065	35.6
0.00654	29.3
0.00658	14.5
0.00662	5.2
0.00667	3.6
0.00671	2.9
0.00675	-1.4
0.00679	-5.7
0.00683	-3.7
0.00688	4.5
0.00692	12.4
0.00696	13.2
0.007	6.4
0.00704	-2.9
0.00708	-9.9
0.00713	-12.7
0.00717	-12.3
0.00721	-10.2
0.00725	-7.7
0.00729	-6.3
0.00733	-6.9
0.00737	-8.6
0.00742	-9.3
0.00746	-7.6
0.0075	-4.3
0.00754	-1.6
0.00758	-0.8
0.00762	-1.9
0.00767	-4.2
0.00771	-6.8
0.00775	-8.4
0.00779	-6.9
0.00783	-1.3
0.00788	6.2
0.00792	11.3
0.00796	10.3
0.008	3.9
0.00804	-3
0.00808	-6.1
0.00813	-4.5
0.00817	-0.8
0.00821	2.3
0.00825	4.4
0.00829	6.3
0.00833	8.3
0.00838	10
0.00842	11.1
0.00846	12
0.0085	12.4
0.00854	10.8
0.00858	6.4
0.00863	1.6
0.00867	0.1
0.00871	3.5
0.00875	8
0.00879	8.4
0.00883	3.7
0.00887	-1.6
0.00892	-3.2
0.00896	-2.1
0.009	-2.9
0.00904	-7.3
0.00908	-10.4
0.00912	-6.6
0.00917	2.8
0.00921	10.1
0.00925	9.3
0.00929	3.5
0.00933	0.1
0.00937	2.2
0.00942	4.7
0.00946	1.8
0.0095	-4.7
0.00954	-7.9
0.00958	-4.2
0.00962	1.4
0.00967	2.2
0.00971	-2.1
0.00975	-4.9
0.00979	-2.2
0.00983	2
0.00988	0.3
0.00992	-8.2
0.00996	-16.6
0.01	-17.2
0.01004	-10
0.01008	-1
0.01013	5
0.01017	7.9
0.01021	9.3
0.01025	9.2
0.01029	6.9
0.01033	3.8
0.01038	2.6
0.01042	2.7
0.01046	0.6
0.0105	-4.8
0.01054	-8.9
0.01058	-6
0.01063	2.5
0.01067	7.3
0.01071	1.1
0.01075	-11.3
0.01079	-18
0.01083	-12
0.01087	0.6
0.01092	8
0.01096	5.4
0.011	-0.9
0.01104	-3.2
0.01108	-0.9
0.01112	-0.2
0.01117	-4.4
0.01121	-9.9
0.01125	-11.1
0.01129	-7.5
0.01133	-3.2
0.01138	-1.7
0.01142	-1.8
0.01146	-0.9
0.0115	1.1
0.01154	2
0.01158	1.1
0.01163	0.9
0.01167	3.8
0.01171	8.5
0.01175	11.1
0.01179	8.9
0.01183	3.6
0.01188	-1
0.01192	-2.3
0.01196	-0.3
0.012	3.9
0.01204	8.6
0.01208	12
0.01213	12.6
0.01217	10.3
0.01221	6.3
0.01225	2.3
0.01229	-1.5
0.01233	-5.8
0.01238	-10.2
0.01242	-12.2
0.01246	-9.4
0.0125	-2.2
0.01254	5.6
0.01258	9.6
0.01263	7.2
0.01267	0.4
0.01271	-5.9
0.01275	-7.5
0.01279	-3.5
0.01283	2
0.01287	4.3
0.01292	2.4
0.01296	0.6
0.013	3.7
0.01304	11
0.01308	16.6
0.01313	15.4
0.01317	9.4
0.01321	4.8
0.01325	4.7
0.01329	5.4
0.01333	2.3
0.01338	-3.2
0.01342	-5.3
0.01346	-0.6
0.0135	6.1
0.01354	7.6
0.01358	2.2
0.01363	-5.2
0.01367	-10.6
0.01371	-15.4
0.01375	-22.3
0.01379	-28.9
0.01383	-27.9
0.01388	-16.5
0.01392	-1.8
0.01396	5.8
0.014	3.9
0.01404	-1
0.01408	-2.4
0.01413	-1
0.01417	-2.6
0.01421	-8.3
0.01425	-12.1
0.01429	-9.1
0.01433	-2.2
0.01438	1
0.01442	-1.8
0.01446	-5.2
0.0145	-3
0.01454	3.9
0.01458	9.5
0.01463	10
0.01467	8.3
0.01471	8.7
0.01475	10.6
0.01479	9.8
0.01483	4.9
0.01487	0
0.01492	0.2
0.01496	5.4
0.015	9.8
0.01504	7.7
0.01508	-1
0.01513	-11.6
0.01517	-17.3
0.01521	-14.7
0.01525	-5.5
0.01529	4.4
0.01533	8.4
0.01538	4.1
0.01542	-4.2
0.01546	-10
0.0155	-10.2
0.01554	-7.2
0.01558	-4.6
0.01563	-2.1
0.01567	2.8
0.01571	9.6
0.01575	13.6
0.01579	12
0.01583	8.5
0.01588	9.6
0.01592	16.3
0.01596	21.4
0.016	18.5
0.01604	10
0.01608	4.3
0.01613	5.4
0.01617	7.7
0.01621	3.6
0.01625	-5.6
0.01629	-11.1
0.01633	-6.8
0.01638	2.9
0.01642	9
0.01646	8
0.0165	5.1
0.01654	5.7
0.01658	8.6
0.01663	8.3
0.01667	2.3
0.01671	-5.7
0.01675	-10.8
0.01679	-11.9
0.01683	-11.1
0.01688	-9.4
0.01692	-6.7
0.01696	-4.1
0.017	-4.2
0.01704	-8.1
0.01708	-12.9
0.01713	-14.8
0.01717	-13.2
0.01721	-11.4
0.01725	-11.8
0.01729	-12.5
0.01733	-10.7
0.01738	-6.9
0.01742	-4.4
0.01746	-4.5
0.0175	-4.5
0.01754	-1.1
0.01758	4
0.01762	6.6
0.01767	4.4
0.01771	0.1
0.01775	-2.3
0.01779	-2.6
0.01783	-3.6
0.01787	-6.4
0.01792	-7.8
0.01796	-4.7
0.018	2
0.01804	7.7
0.01808	8.9
0.01812	6.2
0.01817	2.4
0.01821	-0.3
0.01825	-1.9
0.01829	-2.3
0.01833	-0.8
0.01837	2.5
0.01842	5.5
0.01846	5.9
0.0185	3.7
0.01854	1.7
0.01858	2.4
0.01862	6.3
0.01867	10.9
0.01871	13.4
0.01875	12.1
0.01879	7.7
0.01883	2.9
0.01887	1
0.01892	3.5
0.01896	8.6
0.019	12.6
0.01904	12.8
0.01908	9.8
0.01913	6.2
0.01917	4
0.01921	3.4
0.01925	3.9
0.01929	4.8
0.01933	4.4
0.01938	0.7
0.01942	-6.6
0.01946	-13.7
0.0195	-14.7
0.01954	-7.9
0.01958	1.8
0.01963	6.5
0.01967	3
0.01971	-4.3
0.01975	-9.1
0.01979	-9.1
0.01983	-6.9
0.01988	-5.4
0.01992	-4.1
0.01996	-1.4
0.02	1.5
0.02004	1.4
0.02008	-3
0.02013	-8.4
0.02017	-9.7
0.02021	-4.9
0.02025	2.7
0.02029	8.5
0.02033	10.3
0.02038	8.7
0.02042	5.8
0.02046	3
0.0205	1
0.02054	0.3
0.02058	0.3
0.02063	-0.2
0.02067	-2.6
0.02071	-7.2
0.02075	-12.9
0.02079	-17.9
0.02083	-20.3
0.02088	-18.7
0.02092	-12.9
0.02096	-5.2
0.021	0.6
0.02104	2.4
0.02108	0.9
0.02113	-0.7
0.02117	-0.3
0.02121	1.1
0.02125	1.6
0.02129	0.5
0.02133	-0.5
0.02138	-0.5
0.02142	-0.1
0.02146	-0.9
0.0215	-2.5
0.02154	-3
0.02158	-1.4
0.02162	0.6
0.02167	0.1
0.02171	-3.6
0.02175	-7.9
0.02179	-8.5
0.02183	-4.2
0.02187	2.1
0.02192	6.3
0.02196	6.2
0.022	4
0.02204	3.5
0.02208	6.7
0.02212	12
0.02217	16.2
0.02221	17.8
0.02225	18.2
0.02229	19
0.02233	19.6
0.02237	18
0.02242	14
0.02246	10.4
0.0225	9.9
0.02254	11.5
0.02258	11.4
0.02262	7.4
0.02267	2
0.02271	-0.5
0.02275	-0.1
0.02279	-0.9
0.02283	-6.2
0.02288	-13.4
0.02292	-16.5
0.02296	-13.3
0.023	-7.7
0.02304	-5.5
0.02308	-7.7
0.02313	-9.8
0.02317	-7.8
0.02321	-2.9
0.02325	0.6
0.02329	0.7
0.02333	-0.9
0.02338	-1.4
0.02342	0
0.02346	1.7
0.0235	1.8
0.02354	0
0.02358	-3.5
0.02363	-7.6
0.02367	-10.3
0.02371	-10
0.02375	-7
0.02379	-4.3
0.02383	-4.9
0.02388	-8.6
0.02392	-12.2
0.02396	-12.6
0.024	-9.8
0.02404	-5.7
0.02408	-1.9
0.02413	0.6
0.02417	1.2
0.02421	-0.4
0.02425	-3
0.02429	-3.2
0.02433	0.5
0.02438	5.4
0.02442	6.2
0.02446	1.3
0.0245	-4.9
0.02454	-7
0.02458	-4.6
0.02463	-2
0.02467	-2.7
0.02471	-4.5
0.02475	-3.3
0.02479	1
0.02483	3.9
0.02488	2
0.02492	-2.2
0.02496	-3.4
0.025	0.3
0.02504	5.9
0.02508	9.4
0.02513	10.8
0.02517	12.9
0.02521	16.4
0.02525	18.8
0.02529	16.8
0.02533	10.7
0.02538	3.9
0.02542	-0.1
0.02546	-0.1
0.0255	2.7
0.02554	6.4
0.02558	8.4
0.02562	7.9
0.02567	6.8
0.02571	8
0.02575	11.9
0.02579	14.8
0.02583	12.2
0.02587	4
0.02592	-4.3
0.02596	-7.6
0.026	-6
0.02604	-4.2
0.02608	-5.6
0.02612	-8.6
0.02617	-9.4
0.02621	-6.8
0.02625	-3.2
0.02629	-0.9
0.02633	0
0.02637	0.8
0.02642	1.2
0.02646	0.2
0.0265	-1.7
0.02654	-3.2
0.02658	-4
0.02662	-5.4
0.02667	-7.3
0.02671	-7.6
0.02675	-4.6
0.02679	-1
0.02683	-2.1
0.02688	-9
0.02692	-15.5
0.02696	-14.6
0.027	-6.4
0.02704	0.9
0.02708	0.7
0.02713	-5
0.02717	-8.5
0.02721	-5.9
0.02725	-1.3
0.02729	-0.4
0.02733	-3.5
0.02738	-5.5
0.02742	-3.6
0.02746	-0.1
0.0275	1
0.02754	0.1
0.02758	0.4
0.02763	3.4
0.02767	6.9
0.02771	7.8
0.02775	6.4
0.02779	4.9
0.02783	4.8
0.02788	5.7
0.02792	6.8
0.02796	7.6
0.028	5.7
0.02804	-1.8
0.02808	-15.4
0.02813	-28.1
0.02817	-30.5
0.02821	-19
0.02825	-0.7
0.02829	12
0.02833	12.8
0.02838	5.6
0.02842	-0.6
0.02846	-0.1
0.0285	5.6
0.02854	12.4
0.02858	16.6
0.02863	17.4
0.02867	15.6
0.02871	13.4
0.02875	13.1
0.02879	15.1
0.02883	16.6
0.02888	14.1
0.02892	7
0.02896	-0.7
0.029	-4.8
0.02904	-4.5
0.02908	-2.9
0.02913	-2.7
0.02917	-3.3
0.02921	-3.4
0.02925	-3.1
0.02929	-3.9
0.02933	-5.1
0.02937	-4.3
0.02942	-0.1
0.02946	4.8
0.0295	5.9
0.02954	1.4
0.02958	-4.9
0.02962	-8.5
0.02967	-7.4
0.02971	-3.7
0.02975	-0.2
0.02979	1.5
0.02983	1.2
0.02987	-0.7
0.02992	-3.2
0.02996	-3.7
0.03	-0.9
0.03004	3.3
0.03008	4.8
0.03012	1.2
0.03017	-4.8
0.03021	-8.2
0.03025	-6.5
0.03029	-2.1
0.03033	0.1
0.03037	-1.1
0.03042	-3.7
0.03046	-4.7
0.0305	-4
0.03054	-3.6
0.03058	-4.4
0.03062	-5.9
0.03067	-6.6
0.03071	-6.2
0.03075	-5.3
0.03079	-4.8
0.03083	-5
0.03088	-6
0.03092	-7.7
0.03096	-9.3
0.031	-9.1
0.03104	-6.5
0.03108	-2.2
0.03113	1.6
0.03117	3.6
0.03121	3.7
0.03125	3.5
0.03129	4.1
0.03133	5.7
0.03138	7.7
0.03142	9.2
0.03146	9.5
0.0315	8.3
0.03154	5.3
0.03158	1.2
0.03163	-2.7
0.03167	-5.2
0.03171	-5.1
0.03175	-2
0.03179	3.1
0.03183	8.3
0.03188	11.5
0.03192	11.4
0.03196	8.9
0.032	6.6
0.03204	6.6
0.03208	9.1
0.03213	11.2
0.03217	9.5
0.03221	2.9
0.03225	-5.7
0.03229	-11.4
0.03233	-11.1
0.03238	-6
0.03242	-0.2
0.03246	2.9
0.0325	3.8
0.03254	4.4
0.03258	5.9
0.03263	7.1
0.03267	6.2
0.03271	3.4
0.03275	0.2
0.03279	-1.9
0.03283	-3.3
0.03288	-3.9
0.03292	-3
0.03296	-0.3
0.033	2.4
0.03304	2.7
0.03308	-0.2
0.03313	-3.1
0.03317	-2.2
0.03321	2.6
0.03325	7
0.03329	6.8
0.03333	2.7
0.03338	-1.2
0.03342	-2.2
0.03346	-1.9
0.0335	-3.5
0.03354	-7
0.03358	-9.3
0.03363	-7.9
0.03367	-4.6
0.03371	-3.6
0.03375	-7.1
0.03379	-12.4
0.03383	-15.2
0.03388	-13.2
0.03392	-8.4
0.03396	-4.5
0.034	-3.8
0.03404	-5.2
0.03408	-6
0.03413	-4.1
0.03417	0.1
0.03421	4.3
0.03425	5.8
0.03429	4.2
0.03433	1.4
0.03438	-0.1
0.03442	0
0.03446	1.1
0.0345	2.3
0.03454	2.8
0.03458	2
0.03463	-1
0.03467	-5.6
0.03471	-8.8
0.03475	-7.6
0.03479	-3.2
0.03483	-0.5
0.03488	-3.6
0.03492	-9.9
0.03496	-12.3
0.035	-6.2
0.03504	4.1
0.03508	10.6
0.03513	9.4
0.03517	5.3
0.03521	5.6
0.03525	12.2
0.03529	19.3
0.03533	21.3
0.03537	18.6
0.03542	16
0.03546	16.6
0.0355	18.6
0.03554	18.3
0.03558	14.7
0.03562	9.8
0.03567	5.5
0.03571	2
0.03575	-0.7
0.03579	-1.9
0.03583	-1.3
0.03587	-1.2
0.03592	-4.9
0.03596	-12.4
0.036	-19
0.03604	-19.4
0.03608	-13
0.03612	-4
0.03617	2.3
0.03621	4.3
0.03625	3.3
0.03629	1.3
0.03633	-0.6
0.03637	-2.2
0.03642	-2.6
0.03646	-1.6
0.0365	-0.9
0.03654	-1.9
0.03658	-4.1
0.03662	-4.9
0.03667	-3.4
0.03671	-1.7
0.03675	-3
0.03679	-6.9
0.03683	-9.6
0.03687	-7.9
0.03692	-3
0.03696	0
0.037	-1.5
0.03704	-6.2
0.03708	-9.7
0.03712	-9.3
0.03717	-5.9
0.03721	-1.8
0.03725	1.3
0.03729	2.8
0.03733	1.8
0.03737	-2
0.03742	-6.4
0.03746	-7.5
0.0375	-3.4
0.03754	2.7
0.03758	5.8
0.03762	3.7
0.03767	-0.3
0.03771	-0.9
0.03775	3.3
0.03779	8.4
0.03783	9.3
0.03787	6
0.03792	2.6
0.03796	3
0.038	6.2
0.03804	7.8
0.03808	4.9
0.03812	-1.2
0.03817	-7.2
0.03821	-10.4
0.03825	-10.6
0.03829	-8.7
0.03833	-4.9
0.03837	0
0.03842	4
0.03846	4.9
0.0385	2.1
0.03854	-1.8
0.03858	-3.3
0.03863	-0.4
0.03867	4.8
0.03871	9
0.03875	9.7
0.03879	7.6
0.03883	5
0.03888	3.8
0.03892	3.8
0.03896	3.7
0.039	3.2
0.03904	3.7
0.03908	6.5
0.03913	10.6
0.03917	12.5
0.03921	9.1
0.03925	1.4
0.03929	-5.7
0.03933	-8
0.03938	-5.3
0.03942	-1.1
0.03946	1.6
0.0395	3.4
0.03954	5.9
0.03958	8.6
0.03963	8.8
0.03967	5.2
0.03971	0.5
0.03975	-1.4
0.03979	-0.7
0.03983	-1.4
0.03988	-6.5
0.03992	-13.5
0.03996	-16.4
0.04	-12.6
0.04004	-5.8
0.04008	-2
0.04013	-2.9
0.04017	-5.2
0.04021	-5.1
0.04025	-3
0.04029	-2.3
0.04033	-4.3
0.04038	-6.5
0.04042	-5.3
0.04046	-0.2
0.0405	6.3
0.04054	11
0.04058	11.6
0.04063	6.8
0.04067	-2.7
0.04071	-13.2
0.04075	-18.4
0.04079	-14.8
0.04083	-5.2
0.04088	2.5
0.04092	3.5
0.04096	0.2
0.041	-0.7
0.04104	2.4
0.04108	5
0.04113	1
0.04117	-8.4
0.04121	-16.1
0.04125	-15.9
0.04129	-9.5
0.04133	-3.5
0.04138	-2.2
0.04142	-3.4
0.04146	-2.9
0.0415	0.6
0.04154	4.8
0.04158	6.9
0.04163	6.8
0.04167	5.5
0.04171	3.6
0.04175	1.4
0.04179	0.4
0.04183	2.3
0.04188	6.5
0.04192	9.8
0.04196	9.5
0.042	6.5
0.04204	4.9
0.04208	7.5
0.04213	13
0.04217	18.1
0.04221	20.3
0.04225	19.7
0.04229	16.7
0.04233	10.8
0.04238	2.8
0.04242	-4
0.04246	-5.9
0.0425	-1.9
0.04254	3.7
0.04258	6
0.04263	3.2
0.04267	-1.9
0.04271	-5.6
0.04275	-6.7
0.04279	-6.6
0.04283	-6.5
0.04288	-6.4
0.04292	-5.7
0.04296	-5.4
0.043	-6.3
0.04304	-7.8
0.04308	-7.7
0.04312	-5
0.04317	-1.9
0.04321	-1.5
0.04325	-4.3
0.04329	-7
0.04333	-5.5
0.04337	0
0.04342	5.5
0.04346	6.4
0.0435	3
0.04354	-0.5
0.04358	-1.1
0.04362	-0.4
0.04367	-2.2
0.04371	-7.7
0.04375	-12.8
0.04379	-12
0.04383	-4.9
0.04387	2.8
0.04392	5.6
0.04396	3
0.044	0
0.04404	0.1
0.04408	1.9
0.04412	1.1
0.04417	-2.6
0.04421	-5.1
0.04425	-2.7
0.04429	1.9
0.04433	2.4
0.04437	-2.9
0.04442	-9.1
0.04446	-9.3
0.0445	-3.1
0.04454	3.9
0.04458	7.4
0.04462	7.9
0.04467	6.3
0.04471	-1
0.04475	-18.7
0.04479	-41.9
0.04483	-54.4
0.04487	-41.8
0.04492	-8.1
0.04496	24
0.045	34.1
0.04504	22.8
0.04508	9.4
0.04512	10.4
0.04517	22.9
0.04521	30.8
0.04525	24.6
0.04529	11
0.04533	3.3
0.04537	5.3
0.04542	9
0.04546	6.4
0.0455	-0.9
0.04554	-4.7
0.04558	-1.2
0.04562	5.2
0.04567	8.2
0.04571	6.5
0.04575	3.8
0.04579	3
0.04583	3.7
0.04587	4.7
0.04592	6.5
0.04596	9.7
0.046	12.5
0.04604	12.2
0.04608	8.8
0.04612	5.4
0.04617	4
0.04621	2.9
0.04625	-1
0.04629	-7.3
0.04633	-11.9
0.04638	-11.4
0.04642	-7.8
0.04646	-5.4
0.0465	-6
0.04654	-7.2
0.04658	-6.2
0.04663	-3.6
0.04667	-2.2
0.04671	-3.1
0.04675	-5.2
0.04679	-7.4
0.04683	-10
0.04688	-13.1
0.04692	-14.2
0.04696	-10.2
0.047	-3.1
0.04704	0.3
0.04708	-5.7
0.04713	-19.5
0.04717	-31.8
0.04721	-33.6
0.04725	-23.8
0.04729	-9.2
0.04733	2.6
0.04738	8.2
0.04742	9.4
0.04746	9.4
0.0475	10.2
0.04754	11.6
0.04758	12.4
0.04763	11.1
0.04767	7.5
0.04771	3.4
0.04775	1.2
0.04779	2.2
0.04783	4.7
0.04788	5.8
0.04792	5.1
0.04796	4.3
0.048	5.1
0.04804	6.1
0.04808	4.1
0.04813	-1.3
0.04817	-7.1
0.04821	-8.4
0.04825	-4.3
0.04829	1.2
0.04833	3.5
0.04838	2.1
0.04842	1.3
0.04846	5.1
0.0485	12.3
0.04854	17.2
0.04858	14.9
0.04863	6.3
0.04867	-2.2
0.04871	-4.9
0.04875	-1
0.04879	4.2
0.04883	5.3
0.04888	1.1
0.04892	-3.7
0.04896	-4.1
0.049	0.5
0.04904	5.5
0.04908	6
0.04913	1.8
0.04917	-1.4
0.04921	1.2
0.04925	9.2
0.04929	15.7
0.04933	14.5
0.04938	6.3
0.04942	-2.3
0.04946	-5.4
0.0495	-3
0.04954	0
0.04958	0.7
0.04963	0.4
0.04967	1.9
0.04971	3.4
0.04975	-0.3
0.04979	-11.2
0.04983	-22.3
0.04988	-23.6
0.04992	-12.2
0.04996	3.1
0.05	10.3
0.05004	6
0.05008	-2.5
0.05013	-6.8
0.05017	-6.2
0.05021	-5.8
0.05025	-7.4
0.05029	-6.3
0.05033	0.9
0.05038	8.1
0.05042	4.3
0.05046	-13.1
0.0505	-31.6
0.05054	-34.2
0.05058	-17.5
0.05063	4.5
0.05067	14.4
0.05071	7.9
0.05075	-4.3
0.05079	-10.4
0.05083	-8.1
0.05087	-3.6
0.05092	-1.1
0.05096	1
0.051	5.7
0.05104	10.5
0.05108	10.6
0.05112	5.4
0.05117	0.2
0.05121	-0.1
0.05125	2.7
0.05129	3.4
0.05133	0
0.05137	-3
0.05142	-0.7
0.05146	6.2
0.0515	12.5
0.05154	14.3
0.05158	13
0.05162	12.3
0.05167	12.6
0.05171	10.7
0.05175	4.5
0.05179	-3
0.05183	-6.5
0.05187	-4.4
0.05192	-0.2
0.05196	1.3
0.052	-0.2
0.05204	-1.1
0.05208	1.9
0.05212	7
0.05217	8.9
0.05221	4.7
0.05225	-3
0.05229	-8.5
0.05233	-7.8
0.05237	-2.3
0.05242	3.9
0.05246	7.4
0.0525	7.7
0.05254	5.6
0.05258	2.7
0.05262	0.4
0.05267	0.3
0.05271	3.2
0.05275	6.9
0.05279	7.7
0.05283	3.9
0.05287	-1.9
0.05292	-5.2
0.05296	-4.4
0.053	-2.2
0.05304	-2.5
0.05308	-5.2
0.05312	-6.3
0.05317	-2.9
0.05321	3
0.05325	6.3
0.05329	4.1
0.05333	-1.5
0.05337	-6.8
0.05342	-10.1
0.05346	-12.4
0.0535	-14.4
0.05354	-14.7
0.05358	-11.6
0.05362	-6
0.05367	-1.4
0.05371	-0.3
0.05375	-2.7
0.05379	-5.9
0.05383	-7.6
0.05387	-6.8
0.05392	-4.1
0.05396	-1
0.054	0.1
0.05404	-1.6
0.05408	-5.3
0.05413	-8
0.05417	-7.4
0.05421	-4
0.05425	0.2
0.05429	4.2
0.05433	8.5
0.05438	13.1
0.05442	15.6
0.05446	12.9
0.0545	5.4
0.05454	-2.4
0.05458	-5.7
0.05463	-3.7
0.05467	0
0.05471	1.5
0.05475	-0.3
0.05479	-3.5
0.05483	-4.7
0.05488	-2.3
0.05492	3.2
0.05496	9.1
0.055	11.3
0.05504	7.6
0.05508	0.6
0.05513	-2.9
0.05517	0.9
0.05521	9.1
0.05525	13.7
0.05529	10.4
0.05533	3.9
0.05538	2.3
0.05542	7.6
0.05546	13.4
0.0555	12.2
0.05554	4.6
0.05558	-1.2
0.05563	0.4
0.05567	6.5
0.05571	9.1
0.05575	4.5
0.05579	-2.9
0.05583	-7.2
0.05588	-6.9
0.05592	-5.4
0.05596	-4.9
0.056	-3.8
0.05604	-0.3
0.05608	3
0.05613	1.9
0.05617	-4.4
0.05621	-11.6
0.05625	-14.2
0.05629	-11.9
0.05633	-9.4
0.05638	-10
0.05642	-11.7
0.05646	-10.5
0.0565	-5.5
0.05654	-0.5
0.05658	1.2
0.05663	0.7
0.05667	2.4
0.05671	8.5
0.05675	16.2
0.05679	20.1
0.05683	17.5
0.05688	9.9
0.05692	1
0.05696	-6.2
0.057	-10.3
0.05704	-10.4
0.05708	-7.5
0.05713	-4.6
0.05717	-5
0.05721	-9.1
0.05725	-13.6
0.05729	-14.1
0.05733	-9.9
0.05738	-4.6
0.05742	-2
0.05746	-1.6
0.0575	0.2
0.05754	5.3
0.05758	9.8
0.05763	8.4
0.05767	0.6
0.05771	-7.7
0.05775	-9.6
0.05779	-3.4
0.05783	5.2
0.05788	9.7
0.05792	7.8
0.05796	2.8
0.058	-0.4
0.05804	-0.2
0.05808	1.9
0.05813	3.1
0.05817	1.4
0.05821	-2.4
0.05825	-5.8
0.05829	-5.6
0.05833	-0.6
0.05838	6.6
0.05842	11.1
0.05846	9.5
0.0585	3.7
0.05854	-0.7
0.05858	0.4
0.05862	5.5
0.05867	8.6
0.05871	5.7
0.05875	-1.2
0.05879	-5.6
0.05883	-3.2
0.05887	3.7
0.05892	8.8
0.05896	8
0.059	3.1
0.05904	-0.1
0.05908	0.9
0.05912	4.3
0.05917	5.3
0.05921	3
0.05925	0.3
0.05929	0.5
0.05933	2
0.05937	0.8
0.05942	-4
0.05946	-8.3
0.0595	-6.5
0.05954	0.4
0.05958	5.5
0.05962	3.1
0.05967	-4.1
0.05971	-7.4
0.05975	-1.9
0.05979	8
0.05983	13.5
0.05987	10.1
0.05992	1.6
0.05996	-5.3
0.06	-7.9
0.06004	-8
0.06008	-7.8
0.06012	-7.2
0.06017	-4.9
0.06021	-1.6
0.06025	0.6
0.06029	1.7
0.06033	2.6
0.06037	3.5
0.06042	2.1
0.06046	-3.1
0.0605	-10.6
0.06054	-15.8
0.06058	-16.2
0.06062	-12.9
0.06067	-8.7
0.06071	-4.9
0.06075	-1.8
0.06079	-0.3
0.06083	-2.4
0.06087	-7.7
0.06092	-12.4
0.06096	-12.4
0.061	-7.4
0.06104	-1.4
0.06108	2.2
0.06112	3.6
0.06117	4.9
0.06121	7.1
0.06125	9.1
0.06129	10.3
0.06133	10.9
0.06137	10.9
0.06142	8.9
0.06146	4.7
0.0615	1.2
0.06154	2
0.06158	6.5
0.06162	9.3
0.06167	6.6
0.06171	0.5
0.06175	-2.6
0.06179	0
0.06183	4.4
0.06187	6.1
0.06192	5
0.06196	5.2
0.062	7.7
0.06204	8.5
0.06208	4
0.06213	-2.7
0.06217	-5.6
0.06221	-2.6
0.06225	1
0.06229	-0.6
0.06233	-6.3
0.06238	-9.5
0.06242	-6.5
0.06246	-1
0.0625	0.8
0.06254	-1.3
0.06258	-3.2
0.06263	-1.4
0.06267	1.8
0.06271	2.7
0.06275	0.8
0.06279	-0.3
0.06283	1.2
0.06288	3.8
0.06292	4.6
0.06296	3.3
0.063	2.7
0.06304	4.2
0.06308	6.5
0.06313	7.4
0.06317	6.6
0.06321	4.7
0.06325	2.3
0.06329	-0.4
0.06333	-2.1
0.06338	-1.5
0.06342	0.4
0.06346	0.6
0.0635	-2.8
0.06354	-8
0.06358	-10.6
0.06363	-8.6
0.06367	-4.9
0.06371	-3.1
0.06375	-3.5
0.06379	-3.6
0.06383	-1.6
0.06388	1
0.06392	1.6
0.06396	-0.9
0.064	-5.5
0.06404	-10.3
0.06408	-13.2
0.06413	-11.8
0.06417	-5.8
0.06421	0.7
0.06425	0.9
0.06429	-7.9
0.06433	-19.5
0.06438	-22.6
0.06442	-12.7
0.06446	2.1
0.0645	8.8
0.06454	3
0.06458	-6.7
0.06463	-8.7
0.06467	-0.2
0.06471	10
0.06475	12.9
0.06479	8.4
0.06483	3.6
0.06488	4.2
0.06492	8
0.06496	9.6
0.065	6.4
0.06504	2
0.06508	1
0.06513	4.8
0.06517	10.6
0.06521	14.2
0.06525	13.3
0.06529	8.2
0.06533	1.6
0.06538	-3.3
0.06542	-3.9
0.06546	0.2
0.0655	6.9
0.06554	12.7
0.06558	14.8
0.06563	12.2
0.06567	6.3
0.06571	-0.1
0.06575	-4.4
0.06579	-5.4
0.06583	-3.7
0.06588	-1
0.06592	1.2
0.06596	2.8
0.066	3.2
0.06604	2.4
0.06608	1
0.06613	0.6
0.06617	2.2
0.06621	4.1
0.06625	2.9
0.06629	-2.5
0.06633	-8.7
0.06638	-10.2
0.06642	-5.4
0.06646	1.2
0.0665	3.2
0.06654	-1.1
0.06658	-7
0.06663	-8.3
0.06667	-4
0.06671	1
0.06675	1.9
0.06679	-2
0.06683	-7.5
0.06688	-10.6
0.06692	-10.6
0.06696	-9.2
0.067	-8.6
0.06704	-8.9
0.06708	-8.2
0.06713	-5
0.06717	0.1
0.06721	4.6
0.06725	5.4
0.06729	2.5
0.06733	-0.9
0.06738	-1.8
0.06742	-0.2
0.06746	0.4
0.0675	-2.1
0.06754	-6.1
0.06758	-7.8
0.06763	-5.8
0.06767	-2.7
0.06771	-2
0.06775	-3.9
0.06779	-5.1
0.06783	-3.3
0.06788	0.3
0.06792	2.6
0.06796	2.6
0.068	2.1
0.06804	3.4
0.06808	5.9
0.06813	7.6
0.06817	6.8
0.06821	4.2
0.06825	1.7
0.06829	0.7
0.06833	1.4
0.06838	3.2
0.06842	5
0.06846	5.9
0.0685	5.8
0.06854	5
0.06858	3.6
0.06863	1.5
0.06867	-0.6
0.06871	-1.1
0.06875	1.5
0.06879	6
0.06883	7.8
0.06888	3.8
0.06892	-3.8
0.06896	-8.2
0.069	-4.9
0.06904	3.2
0.06908	9.5
0.06913	10.4
0.06917	8.5
0.06921	8.1
0.06925	9.2
0.06929	8.1
0.06933	3.4
0.06938	-1.2
0.06942	-1.4
0.06946	1.6
0.0695	2.9
0.06954	-0.4
0.06958	-5
0.06963	-4.9
0.06967	1.2
0.06971	9.8
0.06975	16.5
0.06979	20.3
0.06983	20.9
0.06988	16.8
0.06992	6.3
0.06996	-8.4
0.07	-20.4
0.07004	-24.3
0.07008	-21.4
0.07013	-17.9
0.07017	-18.3
0.07021	-20.8
0.07025	-20.6
0.07029	-15.8
0.07033	-8.6
0.07037	-2.4
0.07042	1.1
0.07046	1.5
0.0705	-2.6
0.07054	-12.4
0.07058	-24.8
0.07062	-32.4
0.07067	-28.5
0.07071	-13.2
0.07075	5.3
0.07079	17
0.07083	16.9
0.07087	8.3
0.07092	-0.3
0.07096	-2.3
0.071	2.7
0.07104	9.6
0.07108	12.3
0.07112	9.4
0.07117	4.6
0.07121	2.6
0.07125	4.4
0.07129	7.6
0.07133	9.7
0.07137	10.7
0.07142	11.7
0.07146	11.9
0.0715	8.8
0.07154	1.7
0.07158	-6.2
0.07162	-10.3
0.07167	-8.9
0.07171	-4.4
0.07175	-0.2
0.07179	2.8
0.07183	5.5
0.07187	8.3
0.07192	10.6
0.07196	11.8
0.072	12.6
0.07204	12.3
0.07208	8
0.07212	-2.2
0.07217	-15.3
0.07221	-23
0.07225	-18.8
0.07229	-4.4
0.07233	11.2
0.07237	19.6
0.07242	19.6
0.07246	15.6
0.0725	12.5
0.07254	10.8
0.07258	9.3
0.07262	7.3
0.07267	5.3
0.07271	2.6
0.07275	-1.8
0.07279	-7.6
0.07283	-10.9
0.07287	-8.8
0.07292	-2.6
0.07296	1.4
0.073	-1.2
0.07304	-8.6
0.07308	-13.4
0.07312	-10.3
0.07317	-1.8
0.07321	4.8
0.07325	4.7
0.07329	-0.3
0.07333	-4.6
0.07337	-4.8
0.07342	-3.4
0.07346	-4.6
0.0735	-9
0.07354	-13.1
0.07358	-13.4
0.07362	-10.9
0.07367	-8.8
0.07371	-8.5
0.07375	-7.9
0.07379	-4.3
0.07383	0.6
0.07387	2.3
0.07392	-1.2
0.07396	-6.9
0.074	-9.2
0.07404	-6.9
0.07408	-4.1
0.07412	-4.8
0.07417	-7.9
0.07421	-8.1
0.07425	-2.9
0.07429	3.8
0.07433	6.5
0.07437	4.2
0.07442	1.8
0.07446	3.8
0.0745	8.8
0.07454	10.9
0.07458	7.2
0.07462	0.8
0.07467	-2.6
0.07471	-0.8
0.07475	3.2
0.07479	5.7
0.07483	6.4
0.07487	7.4
0.07492	10
0.07496	12.5
0.075	12.4
0.07504	9.7
0.07508	7
0.07512	6.7
0.07517	8.5
0.07521	10
0.07525	9
0.07529	5.1
0.07533	0
0.07537	-3.8
0.07542	-4.6
0.07546	-2.2
0.0755	1.4
0.07554	3.9
0.07558	3.5
0.07562	1
0.07567	-1.7
0.07571	-3.1
0.07575	-3
0.07579	-2.5
0.07583	-2
0.07587	-1.7
0.07592	-1.9
0.07596	-3.3
0.076	-5.7
0.07604	-7.1
0.07608	-5.5
0.07612	-0.3
0.07617	5.4
0.07621	8.3
0.07625	7.1
0.07629	3.8
0.07633	1.1
0.07637	-0.3
0.07642	-2.3
0.07646	-5.1
0.0765	-7
0.07654	-5.8
0.07658	-1.5
0.07662	2.5
0.07667	3.7
0.07671	1.7
0.07675	-1.1
0.07679	-3.2
0.07683	-4.3
0.07687	-5.2
0.07692	-5.5
0.07696	-5.2
0.077	-5.5
0.07704	-8.8
0.07708	-14.9
0.07712	-20
0.07717	-19.7
0.07721	-13.5
0.07725	-5.6
0.07729	-0.9
0.07733	0
0.07737	0.5
0.07742	3.5
0.07746	7.9
0.0775	10.3
0.07754	8.8
0.07758	5
0.07763	1.3
0.07767	-1.1
0.07771	-3.2
0.07775	-5.3
0.07779	-6.9
0.07783	-7.3
0.07788	-6.3
0.07792	-3.8
0.07796	0.8
0.078	7.6
0.07804	13.9
0.07808	16.2
0.07813	13.2
0.07817	7.9
0.07821	5.4
0.07825	7.7
0.07829	11.7
0.07833	12.7
0.07838	9.1
0.07842	4.2
0.07846	2.2
0.0785	3.8
0.07854	5.4
0.07858	3.8
0.07863	-0.3
0.07867	-3.4
0.07871	-2.9
0.07875	0.1
0.07879	2.4
0.07883	2.2
0.07888	0.4
0.07892	-0.9
0.07896	-2.3
0.079	-5.2
0.07904	-9.4
0.07908	-12.2
0.07913	-10.7
0.07917	-5.5
0.07921	-0.8
0.07925	0.8
0.07929	1.5
0.07933	4.6
0.07938	9.8
0.07942	12.3
0.07946	8.5
0.0795	0.7
0.07954	-4.3
0.07958	-3.4
0.07963	0.2
0.07967	1.7
0.07971	0.6
0.07975	0.6
0.07979	3.4
0.07983	5.7
0.07988	3.7
0.07992	-0.4
0.07996	-0.7
0.08	4.5
0.08004	9.6
0.08008	7.7
0.08013	-0.6
0.08017	-7.7
0.08021	-8.3
0.08025	-5.6
0.08029	-6.3
0.08033	-11.2
0.08038	-14.7
0.08042	-12.7
0.08046	-8.3
0.0805	-7
0.08054	-9
0.08058	-9
0.08063	-5
0.08067	-1.8
0.08071	-5.3
0.08075	-13.3
0.08079	-17.3
0.08083	-12.9
0.08088	-5.3
0.08092	-2.3
0.08096	-4.2
0.081	-4.1
0.08104	1.8
0.08108	8.5
0.08113	8.7
0.08117	3
0.08121	0
0.08125	4.5
0.08129	11.6
0.08133	11.8
0.08138	3.4
0.08142	-5.5
0.08146	-6.8
0.0815	-0.6
0.08154	6.4
0.08158	9.5
0.08163	9.8
0.08167	10.6
0.08171	12
0.08175	12.3
0.08179	11.2
0.08183	10.7
0.08188	12
0.08192	13.5
0.08196	13.7
0.082	12.5
0.08204	10.6
0.08208	6.8
0.08213	-0.3
0.08217	-9.1
0.08221	-14.1
0.08225	-12
0.08229	-5.2
0.08233	0.1
0.08238	0.7
0.08242	-1.3
0.08246	-2.4
0.0825	-1.8
0.08254	-0.7
0.08258	0.4
0.08263	2.9
0.08267	6.5
0.08271	8.3
0.08275	6.5
0.08279	3
0.08283	1.5
0.08288	2.3
0.08292	1.7
0.08296	-2.4
0.083	-6.9
0.08304	-6.7
0.08308	-2
0.08313	0.6
0.08317	-3.3
0.08321	-11.2
0.08325	-15.6
0.08329	-13
[truncated: 1,046,576+ more rows]
