# Supplementary material for: Low-latency single channel real-time neural spike sorting system based on template matching
Source: PLoS One. 2019 Nov 22;14(11):e0225138. doi: 10.1371/journal.pone.0225138 (PMC6874356; doi:10.1371/journal.pone.0225138)
Supplement: S1 Data — One is recorded from an anesthetized gerbil, the other is from an awake behaving mouse on in-vivo experiment. (ZIP) [file pone.0225138.s003.zip › Dataset/readme.txt]

Two real neuron spikes dataset are used in this paper, one is from Pre-recorded neural spikes of a gerbil, total 120 seconds(two columns, first column is time, second column is amplitude, unit is uv), first 20s are used to train template as descripted in the paper. 
Another is from in vivo experiment, including a training dataset and 7 testing trials dataset.They are 16 bits digital binary data.
