# Supplementary material for: Low-latency single channel real-time neural spike sorting system based on template matching
Source: PLoS One. 2019 Nov 22;14(11):e0225138. doi: 10.1371/journal.pone.0225138 (PMC6874356; doi:10.1371/journal.pone.0225138)
Supplement: S1 Code — There is a readme file to indicate how to use this program. (ZIP) [file pone.0225138.s004.zip]

Archive with 19 entries (17 files):
- SpikeSorting/
- SpikeSorting/C_Easy1_noise005.dat
- SpikeSorting/GenerateTemplates.py
- SpikeSorting/SSfunc.py
- SpikeSorting/SSfunc.pyc
- SpikeSorting/SortingWithPython.py
- SpikeSorting/SortingWithPython.pyc
- SpikeSorting/SpikeGroups.csv
- SpikeSorting/SpikeSorting.py
- SpikeSorting/SpikeSorting.pyc
- SpikeSorting/__pycache__/
- SpikeSorting/__pycache__/SSfunc.cpython-35.pyc
- SpikeSorting/__pycache__/SortingWithPython.cpython-35.pyc
- SpikeSorting/__pycache__/superparamagnetic.cpython-35.pyc
- SpikeSorting/haar.csv
- SpikeSorting/readme.txt
- SpikeSorting/spikes.csv
- SpikeSorting/superparamagnetic.py
- SpikeSorting/superparamagnetic.pyc
