# Supplementary material for: Low-latency single channel real-time neural spike sorting system based on template matching
Source: PLoS One. 2019 Nov 22;14(11):e0225138. doi: 10.1371/journal.pone.0225138 (PMC6874356; doi:10.1371/journal.pone.0225138)
Supplement: S1 Code — There is a readme file to indicate how to use this program. (ZIP) [file pone.0225138.s004.zip › SpikeSorting/GenerateTemplates.py]

__author__ = 'park'
import numpy as np
import csv as csvtool
import matplotlib.pyplot as plt
from collections import Counter

fs=24000.0
scale=1
select_temperature=2
templateNum=3

f=open('haar.csv','rt')
haar_para=[]
reader=csvtool.reader(f)
for row in reader:
  temp2=[]
  for i in range(32):
    temp2.append(float(row[i]))
    haar_para.append(temp2)
f.close()
haar_para=np.array(haar_para)

f=open('SpikeGroups.csv','rt')
lines=f.readlines()
tempdata=lines[select_temperature]
tempdata1=tempdata.split(',')
spikeLabel=[]
for i in range(len(tempdata1)-1):
    spikeLabel.append(int(tempdata1[i]))
spikeLabel=np.array(spikeLabel)
most_label=Counter(spikeLabel).most_common()
selectLabel=[]
groupIndex=[]
for i in range(templateNum):
    templabel=most_label[i][0]
    selectLabel.append(templabel)
    temp_groupindex = np.argwhere(spikeLabel ==templabel)
    groupIndex.append(temp_groupindex)

print(selectLabel)
print(Counter(most_label).most_common(3))


#####find the centre of the same group spikes
ED_template =[]
for i in range(templateNum):
    mean_haar = np.mean(haar_para[groupIndex[i]], axis=0)
    mean_haar.astype(np.int16)
    ED_template.append(mean_haar)
print('Generate Euclidean Template finished')


####cacluating(x-mean(x))###########
cc_template = []
cc_center = []
cc_template_std=[]
for i in range(templateNum):
    mean_haar = np.mean(haar_para[groupIndex[i]], axis=0)
    cc_center.append(mean_haar)
    mean_haar_temp = mean_haar - np.mean(mean_haar)
    cc_template.append(mean_haar_temp.astype(np.int))

for i in range(templateNum):
    std_constant = int(np.std(cc_center[i]) )  #
    cc_template_std.append(std_constant)

print('Generate Correlation Template finished')
