# Supplementary material for: Low-latency single channel real-time neural spike sorting system based on template matching
Source: PLoS One. 2019 Nov 22;14(11):e0225138. doi: 10.1371/journal.pone.0225138 (PMC6874356; doi:10.1371/journal.pone.0225138)
Supplement: S1 Code — There is a readme file to indicate how to use this program. (ZIP) [file pone.0225138.s004.zip › SpikeSorting/SSfunc.py]

from numpy import *

def peak_detection(thr, Signal):
    peak=[]
    for i in range (0,len(Signal)):
#        if(abs(Signal[i])>thr): #modify by wpk
        if(Signal[i]>thr): #modify by wpk
            peak.append(i)
    return peak
def signal_energy(Signal):
    windowsSize=21
    Fave=[0 for x in range (0,len(Signal))]
    Pt=[0 for x in range (0,len(Signal ))]
    for i in range(0,len(Signal)):
        if i<windowsSize:
            Fave[i]=0
            Pt[i]=0
        else:
            Fave[i]=(sum(Signal[i-windowsSize:i-1])) / float(windowsSize)
            Pt[i]=sqrt( sum(pow(Signal[i-windowsSize:i-1] - Fave[i],2)) /float(windowsSize))


 #   print Signal
 #   print Fave
 #   print Pt
    return Pt
def neo_detector(Signal,pos_neg=0):
    NeoPeak=[0 for i in range (0,len(Signal))]
    for i in range (0,len(Signal)):
        if (i<1) | (i>len(Signal)-2):
            NeoPeak[i]=0
        else:
            NeoPeak[i]= pow(Signal[i],2)-Signal[i+1]*Signal[i-1]
            #print i

    ##############added by wpk##############
    '''Fave=[0 for x in range (0,len(Signal))]
    windowsSize=8
    sig_temp=Signal
    for i in range(0,len(Signal)):
        if i<windowsSize:
            Fave[i]=0
        else:
            Fave[i]=(sum(sig_temp[i-windowsSize:i])) / float(windowsSize)

    for i in range (0,len(Signal)):
        if (i<1) | (i>len(Signal)-2):
            NeoPeak[i]=0
        else:
            NeoPeak[i]= pow(Fave[i],2)-Fave[i+1]*Fave[i-1]'''
    ##############added by wpk##############
    return NeoPeak
def combinedpeak(Signal,PeakSeq,spikesize):
    cPeakstart=[]
    cPeakend=[]
    cPeak=[]

   #########################method 1################################################
   # print PeakSeq
    for i in range (0, len(PeakSeq)):
        if abs(PeakSeq[i] - PeakSeq[i-1]) > spikesize:
            cPeakstart.append(PeakSeq[i])
            if i!=0:
                cPeakend.append(PeakSeq[i-1])
    cPeakend.append(PeakSeq[-1])

    #search peak in the segment

    for i in range (0,len(cPeakstart)):
        startindex=cPeakstart[i]-spikesize
        templist=Signal[startindex: cPeakend[i]+1]
        templist=list(templist)
        cPeak.append(templist.index(max(templist,key=abs))+startindex)
    return cPeak

#     '''f= open('SpikePosition_with_search.csv','w')
#     for i in range(len(cPeak)):
#        f.write( '%d, ' %cPeak[i] )
#        f.write( '%d, ' %cPeakstart[i] )
#        f.write('\n')
#     f.close()'''
#     return cPeak
# ############test method2#####################
#     for i in range(len(PeakSeq)-1):
#         if (PeakSeq[i+1] - PeakSeq[i]) > spikesize:
#              cPeakstart.append(PeakSeq[i])
#
#     for i in range (0,len(cPeakstart)):
#         startindex=cPeakstart[i]-spikesize
#         endindex=cPeakstart[i]+spikesize
#         templist=Signal[startindex: endindex]
#         cPeak.append(templist.index(max(templist,key=abs))+startindex)
#     f= open('SpikePosition_with_search32.csv','w')
#     for i in range(len(cPeak)):
#        f.write( '%d ' %cPeak[i])
#        f.write('\n')
#     f.close()
#
#     return cPeak
# ############test method3#####################
#     for i in range(len(PeakSeq)-1):
#         if (PeakSeq[i+1] - PeakSeq[i]) > spikesize:
#              cPeak.append(PeakSeq[i])
#     f= open('SpikePosition_no_search.csv','w')
#     for i in range(len(cPeak)):
#        f.write( '%d ' %cPeak[i])
#        f.write('\n')
#     f.close()
#     return cPeak

def spikealig(Signal, Peak, before,after):
    Spike=[];   #  col = [Time [spike signal ... ]

    for x in Peak:
        #Sind=x-windowsSize
        #Eind=x+windowsSize*2
        Sind=x-before-1
        Eind=x+after
        if (Sind>=0) & (Eind<len(Signal)):
            Spike.append(Signal[Sind:Eind])
    return Spike
