# Supplementary material for: Low-latency single channel real-time neural spike sorting system based on template matching
Source: PLoS One. 2019 Nov 22;14(11):e0225138. doi: 10.1371/journal.pone.0225138 (PMC6874356; doi:10.1371/journal.pone.0225138)
Supplement: S1 Code — There is a readme file to indicate how to use this program. (ZIP) [file pone.0225138.s004.zip › SpikeSorting/SpikeGroups.csv]

1	2	3	3	3	2	3	2	2	2	2	2	1	3	1	3	1	1	1	3	3	3	2	2	2	2	3	3	1	3	3	1	3	1	2	1	2	2	3	3	2	4	3	2	3	3	5	6	7	8
1	2	3	3	3	2	3	2	2	2	2	2	1	3	1	3	1	1	1	3	3	3	2	2	2	2	3	3	1	3	3	1	3	1	2	1	2	2	3	3	2	4	3	2	3	3	5	6	7	8
1	2	3	3	3	2	3	2	2	2	2	2	1	3	1	3	1	4	1	3	3	3	2	2	2	2	3	3	1	3	3	1	5	1	2	1	2	2	3	3	2	6	3	2	3	3	7	8	9	10
1	2	3	3	3	2	3	2	2	2	2	2	1	3	1	3	1	4	1	3	3	3	2	2	2	2	3	3	1	3	3	1	5	1	2	1	2	2	3	3	2	6	3	2	3	3	7	8	9	10
1	2	3	3	3	2	3	2	2	2	2	2	1	3	1	3	1	4	1	3	3	3	2	2	2	2	3	3	1	3	3	1	5	1	2	1	2	2	3	3	2	6	3	2	3	3	7	8	9	10
1	2	3	3	3	2	3	2	2	2	2	4	5	3	1	3	1	6	1	3	3	3	2	2	2	2	3	3	1	3	3	1	7	1	2	1	2	2	3	3	2	8	3	2	3	3	9	10	11	12
1	2	3	3	3	4	3	2	2	2	2	5	6	3	1	3	1	7	1	3	3	3	2	2	2	8	3	3	1	3	9	1	10	1	2	1	2	2	3	3	2	11	3	2	3	3	12	13	14	15
1	2	3	3	3	4	3	2	2	2	2	5	6	3	7	3	1	8	1	3	3	3	2	2	2	9	3	3	1	3	10	1	11	1	2	1	2	2	3	3	2	12	3	2	3	3	13	14	15	16
1	2	3	3	3	4	3	5	2	2	2	6	7	3	1	3	1	8	1	3	3	3	2	2	2	9	3	3	1	3	10	11	12	1	2	1	2	2	3	13	2	14	3	2	3	15	16	17	18	19
1	2	3	3	3	4	3	5	2	2	2	6	7	3	8	3	1	9	1	3	3	3	2	2	2	10	3	3	1	3	11	12	13	1	14	1	2	2	3	3	2	15	3	2	3	3	16	17	18	19
1	2	3	4	5	6	5	7	2	2	2	8	9	5	10	5	11	12	11	5	5	5	2	13	2	14	5	5	11	5	15	16	17	11	18	11	2	2	5	19	2	20	21	2	5	22	23	24	25	26
1	2	3	4	5	6	5	7	8	8	8	9	10	5	11	5	12	13	14	5	15	5	8	16	8	17	5	5	12	5	18	19	20	12	21	12	8	8	5	22	8	23	24	25	5	26	27	28	29	30
1	2	3	4	5	6	7	8	9	10	11	12	13	7	14	7	15	16	17	7	18	7	19	20	9	21	7	7	22	7	23	24	25	26	27	26	9	9	7	28	29	30	31	32	33	34	35	36	37	38
1	2	3	4	5	6	7	8	9	10	11	12	13	7	14	7	15	16	17	18	19	20	21	22	9	23	7	7	24	7	25	26	27	28	29	30	9	31	7	32	33	34	35	36	37	38	39	40	41	42
1	2	3	4	5	6	7	8	9	10	11	12	13	7	14	7	15	16	17	18	19	20	21	22	23	24	7	7	25	7	26	27	28	29	30	31	32	33	7	34	35	36	37	38	39	40	41	42	43	44
1	2	3	4	5	6	7	8	9	10	11	12	13	14	15	16	17	18	19	20	21	22	23	24	25	26	7	7	27	7	28	29	30	31	32	33	34	35	7	36	37	38	39	40	41	42	43	44	45	46
1	2	3	4	5	6	7	8	9	10	11	12	13	14	15	16	17	18	19	20	21	22	23	24	25	26	27	28	29	30	31	32	33	34	35	36	37	38	39	40	41	42	43	44	45	46	47	48	49	50
1	2	3	4	5	6	7	8	9	10	11	12	13	14	15	16	17	18	19	20	21	22	23	24	25	26	27	28	29	30	31	32	33	34	35	36	37	38	39	40	41	42	43	44	45	46	47	48	49	50
1	2	3	4	5	6	7	8	9	10	11	12	13	14	15	16	17	18	19	20	21	22	23	24	25	26	27	28	29	30	31	32	33	34	35	36	37	38	39	40	41	42	43	44	45	46	47	48	49	50
1	2	3	4	5	6	7	8	9	10	11	12	13	14	15	16	17	18	19	20	21	22	23	24	25	26	27	28	29	30	31	32	33	34	35	36	37	38	39	40	41	42	43	44	45	46	47	48	49	50
[truncated: 1,013 more columns]
