# Supplementary material for: Low-latency single channel real-time neural spike sorting system based on template matching
Source: PLoS One. 2019 Nov 22;14(11):e0225138. doi: 10.1371/journal.pone.0225138 (PMC6874356; doi:10.1371/journal.pone.0225138)
Supplement: S1 Code — There is a readme file to indicate how to use this program. (ZIP) [file pone.0225138.s004.zip › SpikeSorting/SpikeSorting.py]

__author__ = 'park'
import scipy.io as Matread
import matplotlib.pyplot as plt
from SSfunc import *
import csv as csvtool
import SortingWithPython as swp
import numpy as np
import matplotlib.pyplot as plt
import superparamagnetic as spc
import multiprocessing as mp
import time
import matplotlib
from scipy import signal
import SSfunc  as sf
#import openpyxl
if __name__ == '__main__':
   startime=time.time()
   ####some global  pararmeters########
   fs=24000       #sampling frequency 24k Hz
   front_win = 19 #15   #cut window for spike front the peak point  18
   back_win = 44#16    #cut window for spike back the peak point  13
   thresholdfactor = 4
   thesholdmax=50
   spike_ref = 3* fs/1000 # 3ms refractory time

   spikesize = 72  # 0.5ms    0.5m*24000


   start_fs=500 #start freqency of fliter
   end_fs=3000  #end freqency of fliter
   #############################################################################
   ########################## open the data file and get the rawdata ###########
   RawData_temp=[]
   stime=[]

##############get rawdata data####################


   RawData_temp=np.fromfile('C_Easy1_noise005.dat',dtype=np.int16)
   RawData_temp=RawData_temp[:20*fs]
   #######added for filter the rawdata in bandpass filter,  range is [start_fs, end_fs]###################
   RawData_temp=np.array(RawData_temp)
   b, a = signal.ellip(2,0.1,40,[start_fs*2.0/float(fs),end_fs*2.0/float(fs)],'bandpass')
   RawData = signal.filtfilt(b, a, RawData_temp)
#######added for smooth the rawdata###################
   RawData = np.array(RawData_temp)  # if don't need fliter uncomment this code

   ####################################################################
   # ##################### Spike detect method 1#######################
   # sEnergy = sf.neo_detector(RawData)
   # sEstd = np.std(sEnergy)
   # temp5 = thresholdfactor * sEstd
   # peakLoc = sf.peak_detection(temp5, sEnergy)
   # revPeakLoc = sf.combinedpeak(RawData, peakLoc, spikesize)
   # Spikes = np.array(spikealig(RawData, revPeakLoc, front_win, back_win))

   ###################################################################
   ##################### Spike detect method 2########################
   ###################################################################
   delt=np.median(np.abs(RawData)/0.6745)
   thr=thresholdfactor*delt
   thrmax=thesholdmax*delt

   xau=np.array(np.where(np.abs(RawData[(front_win+2):(len(RawData)-1-back_win-2)])>thr))+front_win+2
   revPeakLoc=[]
   xau0=0
   for i in range(len(xau[0])):
       rev_xau=xau[0][i]
       if rev_xau >= xau0+spike_ref :
           iaux=np.argmax(np.abs(RawData[rev_xau:rev_xau+int(spike_ref/2)]))
           temp=iaux+rev_xau
           revPeakLoc.append(temp)
           xau0 = temp;

   Spikes=np.zeros((len(revPeakLoc),(front_win+back_win+1)))
   RawData=np.concatenate((RawData,np.zeros(back_win)))
   for i in range(len(revPeakLoc)):
       if abs(max(RawData[revPeakLoc[i]-front_win-1:revPeakLoc[i]+back_win+1],key=abs)) < thrmax:
          Spikes[i,:]=RawData[revPeakLoc[i]-front_win:revPeakLoc[i]+back_win+1]

   ind=np.where(Spikes[:,front_win]==0)
   Spikes=np.delete(Spikes,ind,axis=0)

   ##########################################################################################################
   ##########################################################################################################
   ##########################################################################################################

   # print('total spikes=',len(Spikes))
   # f=open('spikes.csv','wb')
   # writer=csvtool.writer(f)
   # for i in range(len(Spikes)):
   #     writer.writerow(Spikes[i])
   # f.close()
   ####################################################################
   ############start haar wavelets and get parameters##################
   ####################################################################
   import pywt
   haar_para=[]
   tempdata=[]
   for i in range(len(Spikes)):
       cA4, cD4, cD3,cD2, cD1 = pywt.wavedec(Spikes[i], 'haar', level=4)
       tempdata=list(cA4)+list(cD4)+list(cD3)+list(cD2)+list(cD1)
       #print tempdata     #for test
       haar_para.append(tempdata)
       tempdata=[]

   f = open('haar.csv', 'w')
   for i in range(len(haar_para)):
       for j in range(len(haar_para[i])):
           f.write('%f,' % haar_para[i][j])
       f.write('\n')
   f.close()
    ########################################################################
    ###added KS test for max ten parameters use max (|F(x)-G(x)|)##########
   from scipy.stats import norm

   haar_para=np.array(haar_para)
   haar_rep = []
   len_h = len(haar_para)
   len_v = len(haar_para[0])
   max_dev = [0 for mm in range(len_v)]
   for i in range(len_v):
       input_para=haar_para[:,i]
       v_std = np.std(input_para)
       v_mean = np.mean(input_para)
       v_thr_min = -3 * abs(v_std) + v_mean
       v_thr_max=   3 * abs(v_std) + v_mean
       temphaar1=input_para[input_para>=v_thr_min]
       temphaar=temphaar1[temphaar1<=v_thr_max]
       if len(temphaar) < 10:
           continue
       temphaar.sort()
       v_std = np.std(temphaar)
       v_mean = np.mean(temphaar)
       cdf_temp1 = norm.cdf(temphaar, loc=v_mean, scale=v_std)
       cdf_temp2 = np.arange(1, len(temphaar) + 1)
       cdf_temp2=cdf_temp2/float(len(cdf_temp2))
       for mm in range(len(temphaar) - 1, 0, -1):
           for nn in range(mm):
               if temphaar[nn] == temphaar[mm]:
                   cdf_temp2[nn] = cdf_temp2[mm]
       dev_value = np.abs(np.array(cdf_temp1) - np.array(cdf_temp2))
       max_dev[i] = np.max(dev_value)

   max_dev = np.array(max_dev)
   temp_index = np.argsort(-max_dev)
   haar_rep = haar_para[:, temp_index[:10]]

   ########################################################################
   #####################start superparamagnetic sorting####################
   # ############added for test iris data####begin######

   ########################################################################
   K = 11  # number of neighbors
   q = 20  # total of potts spin
   neigh_ind, Dij, Mneighbors, Kavg, Kvalue = spc.knearestneighbors(haar_rep,K)  # K neighbor indices & distances return

   Jij, a = spc.inter2neighbors(Dij, K, Mneighbors, Kavg,
                                Kvalue)  # distance between neighbors / full population as neighbors

   #####set the temperature steps using log10(T) to accelerate #######

   ############################################
   from collections import Counter
   from random import randint, random

   xaxisT = []
   occur1 = []
   groupID1 = []
   occur2 = []
   groupID2 = []
   occur3 = []
   groupID3 = []
   chii = [];
   simleng = 20  # number of temperature points using for drawing chii
   # temparray=[randint(1,q) for i in range (0,len(haar_rep))]

   ###############################################################
   ###############added for multiprocessor #######################
   starting = 0.01
   step = 0.01
   T=0.01
   Mprocessqueue = mp.Queue()
   processes = []
   for i in range(0, simleng):
       temparray = [randint(1, q) for i in range(0, len(haar_para))]
       #########for multicore for better effect initial spin will be assigned to 1 in wolf ###########

       processes.append(mp.Process(target=spc.SwendnsenWang, args=(Jij,neigh_ind,K,T,q,Mneighbors,Kavg,Kvalue,temparray,Mprocessqueue)))  #use swendensn wang

       xaxisT.append(T)
       T=T+step
   for p in processes:
       p.start()

   pos = []
   for p in processes:
       pos.append(Mprocessqueue.get())
   pos.sort()
   print('OverAll time is', time.time() - startime, 'seconds')
   overallcluster = [x[1] for x in pos]  # get the cluster result for all temperature

   #####write the spikegroup###
   f= open('SpikeGroups.csv','w')
   for i in range(len(overallcluster)):
       for j in range(len(Spikes)):
          f.write( '%d, ' %overallcluster[i][j], )
       f.write('\n')
   f.close()

   #####write the spikegroup###


   for res in pos:
       # overallcluster.append(res[1])
       value = Counter(res[1]).most_common()
       occur1.append(value[0][1])
       groupID1.append(value[0][0])

       if len(value) > 1:
           occur2.append(value[1][1])
           groupID2.append(value[1][0])

       else:
           occur2.append(0)
           groupID2.append(0)
       if len(value) > 2:
           occur3.append(value[2][1])
           groupID3.append(value[2][0])

       else:
           occur3.append(0)
           groupID3.append(0)
       chii.append(res[2])

   ##########show the result################################
   #####################for draw picture of data#############
   def drawingpts(Inclass, dt):
       fig = plt.figure(2)
       k = int((dt - starting) / step)
       print('the K value of temperature is ', k)
       gclustertemp = [0 for i in range(0, len(Inclass))]

       for i in range(0, len(Inclass)):
           gclustertemp[i] = overallcluster[k][i]
       ############added wirte file for statistics##########


       ######################################################
       plt.clf()
       tempx = np.arange(front_win + back_win + 1)/(fs/1000.0)
       plt.subplot(3, 1, 1)
       for index, content in np.ndenumerate(gclustertemp):
           if content == groupID1[k]:
               plt.plot(tempx, Spikes[index], 'r')
       s = 'spikes = ' + str(occur1[k])
       # plt.title(s)

       plt.ylabel(s)
       plt.subplot(3, 1, 2)

       for index, content in np.ndenumerate(gclustertemp):
           if content == groupID2[k]:
               plt.plot(tempx, Spikes[index], 'g')
       s = 'spikes = ' + str(occur2[k])
       # plt.title(s)

       plt.ylabel(s)

       plt.subplot(3, 1, 3)
       for index, content in np.ndenumerate(gclustertemp):
           if content == groupID3[k]:
               plt.plot(tempx, Spikes[index], 'b')
       s = 'spikes = ' + str(occur3[k])
       # plt.suptitle(s)
       plt.ylabel(s)

       plt.xlabel('Time (ms)')  # 'points'
       #       s='T = '+str(starting+k*step)
       #       plt.title(s)
       fig.canvas.draw()
       ####added by wpk####

       return


   def callback(event):
       print(event.xdata, event.ydata)
       drawtemp = event.xdata
       drawingpts(Spikes, drawtemp)
       return

   # plt.figure(10)
   # plt.ylabel('T/N')
   # plt.xlabel('T')
   # plt.plot(xaxisT,chii)


   plt.figure(2)
   fig = plt.figure(1)
   # plt.yscale('log')

   plt.plot(xaxisT, occur1, 'r')
   plt.plot(xaxisT, occur2, 'g')
   plt.plot(xaxisT, occur3, 'b')
   plt.xlabel('Temprature')
   plt.ylabel('Nmber of spikes')
   plt.yscale('log')
   # plt.ylim(0, max(occur1) * 1.2)
   #plt.ylim(0, 10000)
   # fig,av =plt.subplots()
   fig.canvas.callbacks.connect('button_press_event', callback)
   # fig.canvas.callbacks.connect('motion_notify_event', show_cross)
   # ax=fig.axes
   # cursor = Cursor(fig)
   plt.show(block=True)
