# Supplementary material for: Low-latency single channel real-time neural spike sorting system based on template matching
Source: PLoS One. 2019 Nov 22;14(11):e0225138. doi: 10.1371/journal.pone.0225138 (PMC6874356; doi:10.1371/journal.pone.0225138)
Supplement: S1 Code — There is a readme file to indicate how to use this program. (ZIP) [file pone.0225138.s004.zip › SpikeSorting/haar.csv]

24.250000	204.750000	38.500000	-4.500000	-114.750000	-1102.750000	189.500000	-154.000000	1.060660	-34.648232	-802.566197	475.529310	53.740115	67.175144	-38.537320	-33.587572	9.500000	5.000000	-38.000000	-1.000000	549.500000	-1015.500000	290.000000	73.500000	27.000000	21.000000	41.000000	1.000000	-16.500000	-9.000000	-37.000000	7.500000	6.363961	-1.414214	-0.707107	2.121320	-20.506097	-3.535534	-4.949747	17.677670	194.454365	128.693434	-374.059487	-224.859956	111.722871	76.367532	37.476659	15.556349	9.192388	7.778175
-65.250000	-288.500000	-220.250000	115.500000	-66.750000	1053.500000	-17.250000	-86.500000	-13.435029	15.909903	468.811796	-287.085353	-66.821591	-36.769553	-25.455844	-14.142136	18.500000	-15.500000	-8.000000	25.500000	-788.000000	1000.000000	-120.000000	-96.000000	-57.000000	5.500000	8.500000	-18.500000	-17.500000	-7.500000	-16.000000	13.000000	13.435029	0.000000	-5.656854	-6.363961	-7.071068	1.414214	-0.707107	26.870058	-84.852814	-335.168614	460.326515	142.128463	-56.568542	-32.526912	-35.355339	-31.112698	-23.334524	-14.849242
504.250000	1091.250000	-2919.250000	-913.750000	-394.750000	1847.750000	-250.750000	-807.750000	-62.578950	-167.584307	8.485281	802.919750	60.811183	-175.008928	-235.820112	-209.303607	9.500000	-59.000000	-46.000000	-106.000000	-314.500000	298.500000	313.500000	240.000000	71.000000	-18.000000	-65.000000	-51.500000	-47.500000	-120.000000	-105.000000	-34.000000	5.656854	-0.707107	-14.142136	-24.041631	-20.506097	-12.020815	-22.627417	-55.154329	-118.086832	-76.367532	79.195959	118.086832	115.258405	106.066017	98.994949	67.882251	36.062446	14.849242
431.500000	921.500000	-2724.500000	-752.750000	-598.000000	2096.500000	-202.500000	-685.750000	-119.147493	-289.560227	350.724963	721.956024	24.041631	-134.350288	-300.166829	-95.459415	-8.500000	-85.000000	-63.000000	-174.500000	-225.000000	364.000000	318.000000	158.000000	22.500000	-5.500000	-48.000000	-47.000000	-75.500000	-122.000000	-71.000000	-20.000000	-1.414214	-4.949747	-24.041631	-31.112698	-24.748737	-21.920310	-41.719300	-86.267027	-128.693434	-9.899495	119.501046	126.572114	109.601551	113.844192	74.953319	41.012193	16.970563	2.121320
386.500000	1036.750000	-3159.000000	-924.000000	-448.500000	1992.250000	-218.500000	-827.000000	-98.287843	-146.371104	-44.547727	903.328913	3.889087	-164.402327	-226.274170	-232.638131	-10.500000	-81.500000	-45.000000	-99.000000	-348.000000	303.000000	363.000000	247.500000	50.000000	-21.500000	-42.500000	-75.000000	-70.500000	-101.500000	-137.000000	-35.000000	-7.778175	-1.414214	-19.091883	-32.526912	-20.506097	-10.606602	-16.970563	-56.568542	-127.986327	-89.802561	77.074639	123.743687	130.107648	125.865007	106.773124	66.468037	31.112698	4.242641
26.750000	-396.250000	-249.500000	-184.000000	-165.750000	1115.250000	-131.000000	143.500000	-37.476659	-0.353553	358.503138	-310.773430	-75.306872	-33.587572	-10.960155	70.357125	-2.000000	-43.000000	-14.000000	40.500000	-708.000000	1072.000000	-125.500000	-91.000000	-43.500000	-16.000000	-22.000000	-5.500000	-1.000000	2.500000	30.000000	12.500000	-4.242641	2.828427	-8.485281	-19.798990	-7.071068	-5.656854	-0.707107	35.355339	-38.890873	-366.988419	435.577777	185.261977	-58.689863	-36.769553	-37.476659	-28.991378	-24.748737	-8.485281
434.000000	1064.000000	-3055.750000	-549.250000	-602.000000	2202.500000	-522.250000	-889.750000	-42.426407	-318.198052	189.151064	920.299476	-45.254834	-176.423142	-272.236111	-194.100811	31.000000	-77.000000	-86.000000	-165.000000	-279.000000	337.500000	363.500000	251.000000	50.000000	-74.000000	-84.500000	-49.000000	-62.000000	-150.000000	-108.000000	-25.500000	13.435029	7.778175	-16.263456	-33.234019	-31.819805	-28.991378	-43.840620	-74.953319	-127.279221	-42.426407	102.530483	127.279221	126.572114	130.107648	108.187338	70.003571	34.648232	2.121320
-30.000000	-517.500000	-430.000000	-232.250000	79.000000	966.500000	-95.000000	-176.750000	-2.121320	31.819805	1019.647978	-239.709199	-111.015765	-2.828427	9.899495	-75.306872	-21.000000	13.000000	-1.000000	60.000000	-800.500000	711.500000	-101.500000	-64.500000	-53.000000	-14.000000	-3.500000	3.500000	13.500000	-20.500000	-39.000000	-6.500000	-12.727922	-1.414214	2.121320	7.778175	6.363961	-4.949747	2.121320	44.547727	-234.052345	-110.308658	480.125504	19.798990	-44.547727	-32.526912	-26.162951	-21.213203	-19.798990	-18.384776
86.250000	-454.500000	-453.500000	-396.250000	-94.750000	1194.000000	-87.500000	-14.250000	-110.662211	59.396970	455.730320	-298.045508	-62.225397	-19.798990	0.353553	-0.707107	-38.500000	-24.000000	0.500000	45.500000	-759.000000	1046.500000	-103.000000	-97.500000	-50.500000	-11.500000	-7.000000	3.000000	14.000000	-12.500000	6.500000	-30.500000	-6.363961	-19.798990	-12.727922	-7.071068	-3.535534	4.242641	8.485281	30.405592	-70.003571	-345.775216	456.790981	166.170094	-45.254834	-33.941125	-40.305087	-28.284271	-24.748737	-9.899495
-88.750000	-291.500000	-471.000000	-113.750000	-101.750000	1096.500000	-138.500000	7.750000	-23.688077	-10.606602	674.579869	-239.002092	-92.984542	-1.767767	-60.104076	20.859650	2.000000	-15.500000	-17.000000	25.000000	-824.500000	928.500000	-103.000000	-56.000000	-30.500000	-35.000000	-5.500000	-8.000000	-22.500000	-10.500000	16.000000	-2.500000	1.414214	-1.414214	-5.656854	-6.363961	-8.485281	-4.242641	-3.535534	28.991378	-133.643182	-274.357431	487.903679	98.287843	-48.083261	-32.526912	-27.577164	-13.435029	-12.020815	-9.899495
124.500000	-268.750000	-336.750000	-31.500000	34.000000	1044.250000	-271.750000	38.000000	-3.889087	2.474874	859.488293	-217.081782	-80.963726	-98.994949	73.892659	-81.670833	-19.500000	10.000000	-7.000000	34.500000	-825.500000	816.000000	-101.000000	-55.000000	-23.500000	-28.000000	-38.500000	-20.500000	11.500000	28.000000	-10.500000	-34.000000	-7.778175	-2.828427	2.828427	5.656854	2.828427	-5.656854	-2.828427	36.062446	-183.847763	-193.040151	489.317893	53.740115	-45.961941	-30.405592	-22.627417	-16.970563	-6.363961	-11.313708
277.250000	-269.750000	-277.000000	-65.500000	-192.250000	863.250000	-221.000000	-157.000000	-133.643182	154.502832	443.002398	-239.709199	-107.480231	-22.627417	44.194174	-66.114484	-26.000000	-71.000000	-1.000000	98.500000	-756.000000	947.500000	-152.000000	-22.000000	-30.000000	-43.000000	-3.000000	-13.000000	30.000000	-5.500000	-41.000000	5.500000	-5.656854	-12.727922	-21.213203	-28.284271	-16.263456	14.849242	25.455844	53.033009	-65.053824	-332.340187	450.427020	117.379726	-72.124892	-39.597980	-16.263456	-2.121320	-6.363961	-14.849242
75.750000	-312.500000	-335.750000	-488.250000	80.750000	-1216.000000	-44.250000	138.250000	37.123106	7.071068	-601.394317	513.713077	51.618795	-15.909903	26.162951	18.031223	-7.500000	24.000000	-8.500000	21.500000	601.500000	-1057.000000	286.000000	93.500000	44.500000	0.500000	-20.000000	-0.500000	-2.500000	21.500000	39.500000	-35.000000	-7.778175	4.242641	7.071068	11.313708	-1.414214	-2.121320	1.414214	21.920310	192.333044	170.412734	-337.997041	-280.014285	94.045202	84.145707	43.840620	21.920310	16.263456	12.727922
394.750000	985.500000	-2953.000000	-852.250000	-463.250000	2085.000000	-117.500000	-787.750000	-71.064232	-264.457936	302.288149	749.886741	32.173359	-113.490638	-333.754401	-95.812969	28.500000	-84.000000	-34.000000	-184.000000	-246.000000	332.500000	318.500000	195.000000	36.500000	-3.000000	-29.000000	-60.500000	-83.000000	-149.000000	-76.000000	-5.500000	9.899495	7.778175	-25.455844	-26.870058	-12.727922	-14.142136	-42.426407	-93.338095	-143.542677	-9.192388	108.894444	122.329473	119.501046	106.066017	85.559921	51.618795	21.213203	6.363961
-77.000000	-413.500000	-281.250000	-342.500000	66.500000	-966.500000	-7.250000	99.000000	55.507882	15.202796	-1127.128209	444.063059	-13.788582	47.376154	-47.729708	52.679455	6.000000	27.500000	-7.000000	54.500000	517.000000	-929.000000	285.500000	57.500000	9.000000	-3.500000	9.500000	16.500000	-25.500000	-6.000000	50.500000	-31.000000	-1.414214	5.656854	10.606602	5.656854	-4.242641	-2.828427	-2.828427	57.275649	233.345238	57.982756	-435.577777	-134.350288	124.450793	71.417785	32.526912	10.606602	7.778175	-3.535534
466.750000	1129.250000	-3041.250000	-1050.000000	-480.250000	1963.250000	-226.750000	-942.000000	-107.126677	-214.253355	111.369318	870.448448	-2.121320	-104.298250	-239.002092	-252.437121	-22.500000	-75.000000	-48.000000	-126.000000	-301.000000	287.500000	335.500000	260.500000	50.500000	-37.500000	-34.000000	-45.500000	-42.000000	-130.000000	-145.500000	-39.500000	-10.606602	-5.656854	-18.384776	-28.284271	-18.384776	-16.970563	-30.405592	-64.346717	-135.764502	-48.083261	89.802561	107.480231	120.208153	115.258405	107.480231	72.831998	31.819805	5.656854
55.250000	113.250000	160.500000	136.500000	166.750000	-1508.250000	33.500000	123.500000	29.698485	17.324116	-504.874242	531.390746	56.568542	-28.284271	-1.414214	38.183766	-12.000000	24.000000	19.500000	18.000000	558.500000	-1100.500000	258.500000	116.000000	45.000000	5.000000	-2.500000	-11.500000	-19.000000	14.000000	29.500000	-10.500000	-9.899495	2.828427	5.656854	14.142136	14.142136	0.707107	-1.414214	15.556349	152.735065	187.383297	-297.691955	-343.653896	64.346717	87.681241	50.204581	31.819805	18.384776	12.727922
122.000000	119.250000	-2.500000	-15.000000	-236.000000	-887.750000	137.000000	-198.000000	-66.468037	9.899495	-1119.703588	420.021428	10.960155	56.214989	-8.485281	-115.965512	-7.000000	-40.000000	-32.000000	43.000000	502.000000	-878.500000	261.500000	77.500000	8.000000	18.500000	34.000000	6.500000	-11.500000	-7.500000	-47.500000	-20.500000	3.535534	-6.363961	-11.313708	-18.384776	-21.213203	-2.828427	0.707107	48.790368	231.931024	48.083261	-427.799603	-111.722871	123.036580	58.689863	36.769553	16.263456	3.535534	-0.707107
56.750000	-118.500000	-44.000000	73.500000	33.750000	-982.500000	102.500000	-95.000000	-27.930718	19.798990	-1085.408909	395.979797	25.809398	22.980970	-54.800776	-34.294679	-32.500000	21.000000	-7.500000	35.500000	521.000000	-917.000000	262.000000	57.000000	7.500000	24.000000	15.000000	0.500000	-27.500000	-14.000000	-3.000000	-26.500000	-10.606602	-9.899495	1.414214	11.313708	-2.828427	-0.707107	0.707107	41.012193	226.981277	65.760931	-429.920923	-130.107648	118.793939	60.811183	28.991378	12.020815	3.535534	0.000000
286.750000	1130.000000	-2897.250000	-548.000000	-395.250000	2017.500000	-246.750000	-790.000000	-41.365747	-186.676190	-57.629203	896.964952	30.405592	-172.180501	-301.227489	-154.149278	3.500000	-55.000000	-54.000000	-116.000000	-385.000000	321.500000	368.500000	224.000000	43.500000	-2.500000	-62.000000	-70.500000	-93.000000	-117.000000	-90.000000	-29.000000	-2.828427	6.363961	-12.727922	-21.213203	-23.334524	-13.435029	-24.748737	-60.104076	-141.421356	-97.580736	83.438600	127.986327	130.814755	128.693434	104.651804	53.740115	23.334524	5.656854
633.000000	1032.750000	-3288.000000	-1083.250000	-416.500000	2135.750000	-311.000000	-833.750000	-40.658640	-190.565278	-3.889087	955.301261	-26.870058	-137.885822	-265.872150	-179.958676	4.500000	-50.000000	-55.000000	-106.500000	-332.500000	328.000000	379.000000	263.000000	47.500000	-54.500000	-42.000000	-53.000000	-72.500000	-124.500000	-108.000000	-28.500000	2.828427	-0.707107	-6.363961	-27.577164	-23.334524	-16.263456	-24.748737	-53.740115	-119.501046	-86.267027	82.731493	133.643182	133.643182	133.643182	113.137085	70.710678	30.405592	4.242641
435.250000	794.500000	-2930.750000	-848.000000	-461.750000	2060.000000	-102.750000	-713.000000	-158.745472	-191.625938	258.447529	757.664916	-8.131728	-127.986327	-295.570635	-168.291414	-28.500000	-75.000000	-41.000000	-140.000000	-259.000000	339.500000	319.000000	187.500000	4.500000	3.000000	-22.500000	-67.500000	-88.500000	-114.500000	-77.500000	-49.500000	-5.656854	-14.849242	-28.284271	-19.798990	-16.970563	-11.313708	-25.455844	-77.781746	-135.057395	-23.334524	107.480231	125.157900	115.965512	110.308658	85.559921	46.669048	11.313708	-4.949747
-350.500000	-593.000000	-435.500000	-103.000000	-14.000000	885.000000	-48.000000	-4.000000	-1.060660	15.909903	1088.237336	-251.730014	-86.620581	13.788582	-49.497475	-2.828427	-2.000000	-7.500000	-7.000000	55.500000	-775.500000	642.500000	-112.000000	-61.000000	-56.000000	-16.500000	15.000000	-6.500000	-45.500000	6.500000	7.500000	-7.500000	-2.121320	0.707107	0.707107	-4.242641	0.000000	-5.656854	0.000000	43.133514	-264.457936	-58.689863	463.154942	1.414214	-45.961941	-37.476659	-25.455844	-21.213203	-26.162951	-12.020815
-218.750000	-345.750000	-191.500000	-6.500000	-5.250000	916.750000	-75.000000	49.500000	-16.263456	14.495689	813.172798	-241.476966	-88.741901	11.667262	-13.435029	9.192388	6.500000	-2.500000	-12.500000	55.000000	-849.500000	775.500000	-112.000000	-60.500000	-48.000000	-25.500000	7.000000	-7.500000	-29.000000	12.000000	10.500000	14.500000	4.949747	-1.414214	-4.949747	2.828427	-0.707107	-7.071068	1.414214	43.840620	-200.111219	-189.504617	478.004184	43.133514	-46.669048	-36.769553	-21.920310	-25.455844	-25.455844	-8.485281
-117.500000	-365.000000	-463.000000	109.750000	98.000000	1137.000000	-169.000000	-9.250000	-7.424621	10.253048	395.979797	-322.440692	-45.254834	-77.781746	-54.800776	21.213203	-26.000000	9.500000	27.500000	2.000000	-772.000000	1071.000000	-126.000000	-86.000000	-14.000000	-25.000000	-23.000000	-27.000000	-19.500000	-20.000000	22.500000	1.500000	-13.435029	-3.535534	3.535534	5.656854	14.849242	2.828427	-6.363961	13.435029	-74.953319	-360.624458	451.841233	178.898016	-54.447222	-40.305087	-41.719300	-19.091883	-8.485281	-2.828427
-267.000000	-310.750000	-511.750000	-236.250000	28.000000	1000.250000	-35.750000	-231.750000	69.296465	-55.154329	1039.093415	-232.638131	-68.942911	40.305087	-65.053824	-91.570328	26.500000	22.500000	-25.500000	11.500000	-811.500000	704.000000	-98.000000	-56.000000	-30.500000	-7.000000	1.500000	6.500000	-12.000000	-23.000000	-26.000000	-31.500000	9.899495	9.192388	8.485281	7.778175	-2.828427	-12.020815	-10.606602	25.455844	-253.144228	-96.873629	478.004184	19.798990	-41.012193	-33.941125	-24.748737	-16.263456	-12.020815	-11.313708
122.000000	1184.000000	-2941.500000	-511.500000	-450.000000	2047.500000	-227.000000	-876.500000	-69.296465	-251.730014	126.925667	826.254274	58.336309	-170.766288	-348.603643	-137.885822	7.000000	-54.000000	-43.000000	-190.000000	-337.500000	334.000000	337.500000	226.000000	57.000000	-15.500000	-54.000000	-72.500000	-84.500000	-147.500000	-97.000000	-7.000000	9.899495	-4.242641	-14.849242	-21.920310	-21.920310	-9.192388	-41.012193	-94.752309	-154.149278	-54.447222	101.823376	124.450793	123.036580	115.258405	97.580736	60.811183	28.284271	14.142136
291.500000	925.500000	-3007.250000	-754.500000	-601.500000	1953.000000	-132.250000	-829.500000	-117.379726	-209.303607	210.364267	732.916179	112.783532	-212.839141	-284.256926	-140.007143	18.000000	-106.000000	-55.500000	-124.500000	-277.000000	322.500000	304.500000	186.000000	60.000000	20.500000	-53.000000	-83.000000	-67.000000	-146.000000	-104.500000	0.500000	12.727922	-1.414214	-28.284271	-42.426407	-28.991378	-14.142136	-28.284271	-65.760931	-136.471609	-31.819805	102.530483	118.793939	112.429978	104.651804	84.852814	48.083261	28.284271	15.556349
-173.250000	1.000000	-139.500000	-121.000000	-74.750000	-1191.000000	77.000000	-87.500000	-24.748737	8.838835	-798.323556	545.886435	23.688077	44.194174	-59.750523	18.738330	-0.500000	-6.500000	-28.000000	32.500000	537.500000	-1063.500000	311.000000	105.000000	18.500000	9.000000	17.000000	3.500000	-14.500000	-25.000000	-3.500000	6.000000	2.828427	-3.535534	-4.949747	0.000000	-12.020815	-4.949747	6.363961	24.041631	181.019336	136.471609	-367.695526	-258.093975	111.015765	86.974134	45.961941	27.577164	8.485281	4.949747
342.500000	906.750000	-3174.000000	-893.000000	-473.000000	2107.750000	-147.000000	-840.500000	-22.980970	-269.761237	216.728228	787.716954	13.435029	-86.974134	-371.584614	-149.553084	25.500000	-61.000000	-65.000000	-151.500000	-288.500000	342.000000	336.500000	206.500000	43.000000	-22.000000	-23.000000	-43.000000	-117.500000	-144.000000	-71.000000	-50.500000	8.485281	9.192388	-12.727922	-25.455844	-24.041631	-22.627417	-37.476659	-74.953319	-140.007143	-36.062446	107.480231	127.279221	125.157900	111.722871	88.388348	57.982756	28.284271	4.242641
373.500000	1270.000000	-2867.750000	-724.000000	-444.500000	2124.500000	-207.750000	-903.500000	-35.355339	-312.541197	283.903373	819.183206	47.022601	-167.584307	-305.116576	-196.222132	38.500000	-59.500000	-40.000000	-221.000000	-267.000000	335.500000	331.000000	215.500000	55.500000	-19.000000	-60.500000	-35.500000	-67.500000	-153.000000	-98.000000	-41.500000	15.556349	9.192388	-19.798990	-19.091883	-15.556349	-15.556349	-51.618795	-108.187338	-154.856385	-12.020815	110.308658	122.329473	118.086832	116.672619	95.459415	56.568542	26.162951	14.142136
-10.750000	-333.750000	105.000000	-79.500000	83.250000	-1214.750000	52.000000	239.500000	97.227182	-26.870058	-780.292333	333.754401	89.095454	-76.367532	53.033009	77.781746	19.000000	42.500000	-35.000000	28.000000	600.000000	-1007.500000	243.500000	32.500000	22.500000	33.500000	-14.500000	-17.500000	-1.500000	28.500000	57.500000	-17.500000	-1.414214	12.727922	12.727922	16.263456	-9.192388	-12.020815	0.000000	31.112698	216.374675	137.178716	-384.666089	-212.839141	103.237590	55.861436	20.506097	2.828427	1.414214	12.020815
337.250000	869.250000	-3173.500000	-444.000000	-446.250000	2079.750000	-273.500000	-1103.000000	-54.447222	-175.008928	55.154329	906.157340	-19.091883	-172.534055	-299.813275	126.572114	23.000000	-72.000000	-56.000000	-119.500000	-319.500000	314.500000	355.500000	251.000000	33.000000	-38.000000	-41.000000	-68.000000	-95.500000	-105.500000	-779.000000	1030.000000	8.485281	5.656854	-18.384776	-28.284271	-26.870058	-11.313708	-21.213203	-65.760931	-130.107648	-67.175144	86.267027	126.572114	129.400541	123.036580	112.429978	60.104076	18.384776	4.242641
-134.750000	-331.250000	-297.000000	-268.500000	-9.250000	-1190.750000	44.000000	-11.500000	35.355339	6.717514	-965.200756	435.224224	125.157900	-102.530483	40.305087	-14.142136	7.000000	16.000000	-29.000000	44.500000	575.500000	-1010.500000	255.500000	75.000000	36.000000	49.000000	-31.000000	-25.000000	14.500000	8.500000	-10.500000	-2.500000	-1.414214	4.242641	4.949747	4.949747	-13.435029	-4.949747	2.121320	43.840620	229.102597	105.358910	-417.900108	-190.918831	105.358910	65.053824	38.890873	14.849242	7.071068	15.556349
-35.750000	-321.500000	-254.250000	-217.500000	49.750000	957.000000	-74.250000	-162.000000	51.618795	2.474874	1102.025918	-327.743993	-61.871843	-22.627417	60.457630	-82.377940	28.500000	7.500000	1.000000	26.500000	-803.000000	733.500000	-135.000000	-79.500000	-32.000000	-12.500000	-8.000000	0.000000	42.000000	-11.500000	-52.000000	-1.500000	9.899495	9.192388	4.242641	0.707107	1.414214	-1.414214	-7.071068	31.819805	-250.315801	-91.923882	490.732106	26.162951	-50.911688	-48.083261	-37.476659	-19.798990	-12.727922	-9.899495
-35.500000	-266.250000	-195.250000	126.500000	-16.000000	-1007.250000	-12.750000	-19.500000	40.658640	-36.415999	-780.999440	466.690476	36.062446	-27.930718	-41.719300	-11.313708	10.000000	21.500000	-27.500000	10.000000	583.000000	-999.500000	294.500000	64.500000	18.500000	7.500000	-2.000000	-24.500000	-24.000000	8.000000	-1.000000	-20.000000	3.535534	3.535534	6.363961	7.071068	-10.606602	-7.071068	-4.242641	22.627417	206.475180	135.764502	-381.837662	-208.596500	118.086832	74.953319	36.062446	11.313708	4.242641	6.363961
-30.500000	-129.250000	-409.250000	-119.750000	-143.500000	1083.250000	-38.250000	-106.250000	14.849242	-89.802561	833.678895	-322.087139	10.960155	-24.041631	-50.911688	-13.081475	7.500000	7.500000	-52.000000	13.000000	-819.500000	903.500000	-121.000000	-84.500000	-9.000000	3.500000	-12.500000	-1.500000	-23.000000	-11.000000	-13.000000	12.500000	2.121320	1.414214	2.828427	0.707107	-16.263456	-19.091883	-10.606602	27.577164	-161.927453	-227.688384	501.338708	84.852814	-48.790368	-43.133514	-40.305087	-19.798990	-6.363961	0.707107
-111.250000	-462.250000	-489.250000	-451.000000	26.750000	971.750000	-46.750000	-36.000000	58.336309	-7.778175	888.479671	-254.558441	-97.580736	-3.181981	19.091883	-42.426407	19.000000	-0.500000	-9.500000	36.500000	-821.000000	817.500000	-124.000000	-53.000000	-53.000000	-7.000000	5.500000	-11.000000	22.000000	-6.000000	-8.500000	-26.500000	1.414214	12.727922	5.656854	-2.121320	1.414214	-7.778175	-3.535534	38.183766	-185.261977	-188.090404	494.974747	48.790368	-54.447222	-38.890873	-24.041631	-15.556349	-18.384776	-18.384776
115.750000	910.250000	-2999.500000	-777.500000	-396.250000	1918.750000	-344.000000	-778.500000	-37.830213	-185.969083	-10.606602	837.567982	66.821591	-253.497781	-217.788889	-189.504617	17.000000	-59.500000	-48.500000	-118.500000	-348.000000	310.000000	336.000000	230.500000	54.500000	-11.000000	-86.000000	-77.500000	-54.000000	-106.000000	-107.500000	-32.500000	7.071068	4.242641	-12.020815	-25.455844	-21.213203	-13.435029	-24.748737	-62.225397	-133.643182	-82.731493	82.024387	123.036580	120.208153	117.379726	98.994949	61.518290	26.870058	13.435029
405.500000	1018.750000	-3111.250000	-744.750000	-351.000000	2088.750000	-218.250000	-705.750000	-1.060660	-194.807918	13.081475	904.389573	-22.273864	-149.906638	-373.705934	-24.041631	20.500000	-41.000000	-51.500000	-126.000000	-341.000000	327.500000	355.500000	248.500000	24.500000	-21.000000	-42.500000	-62.500000	-109.500000	-138.000000	-59.500000	71.500000	7.778175	7.071068	-3.535534	-21.920310	-20.506097	-15.556349	-24.041631	-69.296465	-134.350288	-79.195959	83.438600	135.057395	130.107648	123.743687	110.308658	62.932504	21.213203	-2.121320
-208.250000	-527.750000	-466.500000	-415.500000	-49.250000	934.750000	-48.500000	-47.000000	-27.223611	48.083261	1024.597726	-245.012500	-86.267027	12.020815	-5.303301	-58.336309	-5.000000	-18.500000	-19.500000	72.500000	-806.000000	686.000000	-105.500000	-60.000000	-54.500000	-11.500000	6.500000	0.500000	6.000000	-3.500000	2.500000	-35.000000	-4.949747	0.707107	-7.071068	-4.949747	-6.363961	-4.242641	9.192388	48.083261	-248.901587	-94.752309	471.640223	14.849242	-43.840620	-36.062446	-25.455844	-19.798990	-23.334524	-14.142136
-624.000000	395.750000	-344.500000	-170.250000	954.000000	1428.750000	-28.000000	-125.750000	-40.305087	1123.592675	1032.022347	-304.763023	21.566757	0.353553	-12.020815	-41.365747	-15.500000	1.500000	167.500000	258.500000	-1351.000000	1000.500000	-109.000000	-85.000000	10.000000	0.500000	0.000000	1.500000	-15.500000	5.500000	-41.500000	-7.000000	-4.949747	-8.485281	-2.121320	0.000000	10.606602	131.521861	239.709199	-118.793939	-601.747871	-144.956890	591.848376	94.752309	-36.062446	-43.133514	-36.769553	-22.627417	2.121320	2.121320
563.750000	959.250000	-2915.250000	-855.500000	-357.750000	2150.750000	-282.750000	-775.500000	-38.890873	-170.766288	31.112698	860.195399	-28.284271	-160.866793	-217.081782	-217.788889	12.500000	-54.500000	-43.000000	-112.500000	-342.000000	343.000000	376.500000	207.000000	31.000000	-31.000000	-54.000000	-55.500000	-62.000000	-104.000000	-108.000000	-39.000000	4.242641	3.535534	-11.313708	-23.334524	-17.677670	-12.020815	-21.920310	-60.811183	-130.814755	-81.317280	89.095454	140.007143	140.714249	124.450793	96.873629	48.790368	18.384776	1.414214
-36.500000	-503.750000	-216.000000	-188.000000	-50.500000	1033.250000	-78.000000	52.000000	-76.367532	55.861436	510.177543	-294.863528	-185.969083	70.003571	-39.597980	42.426407	-28.500000	-19.500000	5.500000	41.500000	-765.500000	1013.000000	-141.000000	-77.000000	-73.500000	-32.500000	22.500000	10.500000	-18.000000	-2.000000	19.000000	4.000000	-7.071068	-12.020815	-7.778175	-5.656854	-1.414214	4.949747	6.363961	32.526912	-77.781746	-331.633080	467.397582	140.714249	-65.053824	-39.597980	-30.405592	-24.748737	-22.627417	-30.405592
308.250000	1029.750000	-3122.750000	-1118.750000	-511.250000	2034.750000	-357.250000	-761.250000	-5.656854	-252.083567	48.436815	882.469263	1.414214	-145.310444	-210.010714	-229.456150	31.500000	-62.500000	-85.500000	-123.000000	-319.500000	317.000000	351.500000	249.500000	52.000000	-38.000000	-55.500000	-51.000000	-54.500000	-103.500000	-102.000000	-68.500000	9.899495	12.020815	-8.485281	-30.405592	-32.526912	-26.162951	-28.991378	-62.932504	-126.572114	-70.710678	86.974134	125.157900	125.157900	121.622366	103.944697	72.124892	37.476659	2.121320
454.500000	1157.000000	-3078.750000	-746.500000	-341.500000	1996.000000	-252.750000	-703.500000	-41.719300	-175.362482	-0.707107	877.519515	60.457630	-201.525433	-270.821897	-176.776695	1.000000	-42.000000	-38.000000	-127.000000	-338.000000	308.000000	345.000000	251.000000	49.000000	-5.500000	-59.500000	-83.500000	-92.500000	-96.500000	-87.500000	-38.500000	4.242641	-2.828427	-7.071068	-19.798990	-16.970563	-9.899495	-23.334524	-70.003571	-135.764502	-76.367532	78.488853	127.986327	125.865007	118.793939	105.358910	70.003571	31.112698	8.485281
-2214.500000	-2265.500000	-15.750000	-285.250000	-237.000000	-962.500000	-18.250000	42.750000	372.998827	-933.734505	234.759451	-539.522474	-26.162951	69.650018	-15.909903	54.447222	185.000000	89.500000	15.000000	-915.500000	720.000000	-161.000000	-225.000000	-123.000000	-16.500000	-7.500000	0.500000	40.000000	10.500000	-13.000000	15.500000	16.500000	82.731493	51.618795	39.597980	21.920310	-1.414214	19.798990	-260.215295	-164.755880	468.104689	26.870058	-62.932504	-57.275649	-72.124892	-83.438600	-60.104076	-27.577164	-8.485281	-3.535534
-39.250000	-506.000000	-184.750000	1779.250000	-20.750000	965.000000	-507.250000	811.250000	-62.225397	44.194174	687.307791	-280.721392	-76.367532	-306.530790	-695.439519	1039.446968	-15.000000	-16.000000	6.000000	42.500000	-783.500000	931.500000	-159.000000	-40.000000	-24.000000	-31.000000	-105.500000	-95.000000	-157.500000	-211.000000	376.000000	353.000000	0.707107	-10.606602	-8.485281	-2.828427	2.828427	1.414214	4.242641	33.234019	-115.965512	-272.236111	484.368145	97.580736	-67.175144	-47.376154	-20.506097	-12.020815	-9.899495	-7.071068
71.500000	-294.500000	-343.750000	1952.250000	-32.500000	-736.500000	-130.250000	-261.250000	16.263456	-10.606602	-1206.324169	446.891486	19.091883	-249.962247	-509.823989	875.044642	-8.000000	26.000000	-33.500000	50.500000	468.500000	-789.500000	270.000000	68.000000	6.500000	25.500000	-20.500000	-122.000000	-99.000000	-308.000000	199.500000	341.000000	0.707107	-3.535534	7.071068	7.071068	-13.435029	-8.485281	-4.242641	61.518290	244.658946	7.778175	-428.506709	-70.003571	120.915260	68.589358	36.062446	13.435029	6.363961	-1.414214
-2771.750000	-360.000000	-283.250000	-489.750000	-398.750000	-1817.500000	298.250000	-52.250000	-77.428193	-146.371104	-1200.313761	405.525739	191.625938	-6.717514	23.334524	-44.194174	4.000000	-47.500000	-65.000000	-42.000000	455.500000	-1155.000000	220.500000	84.000000	76.000000	77.000000	10.500000	-16.000000	0.500000	-0.500000	-17.000000	-14.500000	5.656854	-4.242641	-16.970563	-17.677670	-27.577164	-17.677670	-19.091883	0.707107	168.291414	84.145707	-439.113311	-258.093975	82.024387	60.104076	38.183766	22.627417	27.577164	23.334524
-66.500000	-406.750000	120.000000	-30.000000	-89.500000	-808.250000	-65.500000	-56.000000	-12.727922	43.133514	-1155.412480	375.827254	-47.729708	29.344931	-7.778175	-9.192388	13.000000	-20.000000	-24.000000	67.000000	483.500000	-838.500000	288.500000	3.000000	-14.500000	-6.000000	-17.500000	39.000000	20.500000	-20.500000	1.500000	-11.500000	4.242641	2.828427	-6.363961	-7.778175	-14.142136	-1.414214	7.071068	59.396970	235.466558	31.112698	-429.213816	-91.923882	129.400541	69.296465	16.970563	-9.899495	-4.949747	-7.071068
31.250000	-38.250000	-8.750000	-29.750000	78.250000	-1309.750000	126.250000	43.250000	7.424621	77.074639	-700.742820	511.591756	70.357125	-2.121320	-45.608387	43.133514	23.000000	-4.500000	10.000000	34.000000	552.500000	-1076.500000	289.500000	81.000000	33.500000	22.000000	16.000000	-4.000000	-33.500000	-3.000000	18.000000	9.000000	10.606602	3.535534	-4.949747	4.242641	-0.707107	10.606602	11.313708	21.213203	176.069589	152.735065	-345.775216	-284.256926	95.459415	84.852814	44.547727	13.435029	8.485281	13.435029
88.500000	-158.000000	-74.000000	-142.500000	-21.500000	-1132.000000	-53.500000	163.500000	-28.991378	59.396970	-644.881384	586.898628	-37.830213	-4.596194	19.798990	-7.071068	4.000000	-23.000000	3.000000	40.000000	563.000000	-1065.000000	323.000000	98.000000	4.500000	-6.000000	3.500000	-14.000000	-15.500000	31.500000	35.000000	-53.000000	2.121320	-0.707107	-7.778175	-6.363961	-2.828427	5.656854	9.192388	24.748737	175.362482	162.634560	-339.411255	-281.428499	106.773124	96.873629	52.325902	18.384776	5.656854	-4.949747
267.750000	837.250000	-2692.250000	-869.000000	-528.250000	1990.250000	-401.750000	-742.500000	-55.507882	-253.851334	254.911995	738.219480	2.121320	-165.816540	-219.556656	-162.988113	31.500000	-74.000000	-69.500000	-141.500000	-265.000000	329.500000	299.500000	200.500000	39.500000	-52.500000	-78.500000	-23.000000	-29.000000	-132.500000	-82.500000	-33.000000	15.556349	4.949747	-19.091883	-28.991378	-28.991378	-21.213203	-33.941125	-72.831998	-136.471609	-23.334524	108.187338	118.793939	112.429978	101.823376	87.681241	53.033009	21.213203	9.192388
421.500000	853.000000	-2778.000000	-737.750000	-425.500000	2011.000000	-217.500000	-847.250000	0.707107	-200.818326	157.684812	806.101731	-63.286057	-101.469823	-276.478751	-201.171879	28.500000	-59.500000	-57.500000	-123.500000	-285.500000	321.500000	324.000000	215.000000	4.500000	-31.000000	-16.000000	-59.500000	-66.000000	-137.000000	-93.500000	-42.000000	7.778175	12.727922	-7.071068	-30.405592	-26.870058	-14.849242	-25.455844	-67.175144	-130.107648	-44.547727	96.166522	122.329473	118.086832	112.429978	97.580736	52.325902	12.727922	-7.778175
242.000000	-210.750000	-164.250000	-271.750000	-22.500000	-919.750000	89.250000	-51.750000	-55.507882	47.022601	-1169.908169	371.938167	67.882251	3.181981	22.980970	-61.518290	-17.500000	5.000000	-8.500000	69.000000	502.500000	-845.000000	244.500000	37.500000	22.500000	29.500000	2.500000	1.000000	0.500000	13.000000	-21.500000	-17.500000	-0.707107	-12.727922	-7.071068	5.656854	-7.778175	1.414214	1.414214	66.468037	247.487373	30.405592	-434.870670	-92.630988	113.137085	58.689863	27.577164	2.828427	6.363961	7.071068
-154.250000	-58.750000	-429.000000	-144.750000	-15.250000	-1169.750000	126.000000	56.750000	-20.152543	-14.142136	-906.157340	468.811796	151.320851	-9.899495	-152.735065	105.005357	-10.000000	8.500000	-9.500000	17.500000	545.000000	-1023.500000	283.000000	79.000000	62.500000	47.500000	0.500000	-20.500000	-68.000000	-11.000000	51.500000	5.000000	-0.707107	-6.363961	-1.414214	6.363961	-3.535534	-2.828427	-5.656854	28.991378	203.646753	113.137085	-396.686904	-213.546248	110.308658	74.953319	36.062446	21.920310	22.627417	19.091883
461.250000	896.750000	-3017.750000	-612.250000	-417.250000	1905.250000	-278.750000	-845.250000	-58.689863	-190.565278	100.409163	824.132953	13.081475	-202.939646	-236.527218	-210.010714	-1.500000	-60.500000	-59.500000	-106.000000	-295.000000	310.000000	318.500000	229.000000	56.000000	-25.500000	-54.000000	-92.000000	-66.000000	-122.500000	-125.000000	-16.000000	-3.535534	2.828427	-13.435029	-22.627417	-21.920310	-18.384776	-22.627417	-56.568542	-119.501046	-60.104076	93.338095	113.137085	109.601551	115.965512	98.994949	62.225397	33.234019	6.363961
-367.500000	1039.000000	-2729.750000	-731.250000	-915.000000	1992.500000	-356.250000	-793.750000	-331.986634	-279.660732	120.561706	846.760370	-84.852814	-90.863221	-227.688384	-201.171879	-105.000000	-149.500000	-79.000000	-160.500000	-314.000000	316.500000	332.000000	237.500000	34.000000	-79.000000	-39.000000	-34.500000	-62.500000	-108.500000	-107.000000	-34.500000	-36.062446	-34.648232	-46.669048	-53.033009	-36.062446	-21.920310	-37.476659	-80.610173	-144.956890	-50.204581	94.045202	118.793939	115.965512	118.793939	100.409163	65.760931	26.162951	-0.707107
-99.750000	-263.250000	69.000000	-272.750000	-0.250000	-922.750000	143.500000	37.750000	20.506097	-1.060660	-1120.057141	385.726749	8.838835	54.800776	-43.133514	44.901281	8.500000	7.500000	-14.500000	31.000000	507.000000	-889.000000	268.500000	26.000000	-20.500000	31.000000	23.500000	30.000000	-11.000000	-15.000000	43.500000	-27.000000	0.707107	4.242641	0.707107	4.242641	-6.363961	-2.828427	-4.242641	45.254834	231.931024	50.911688	-431.335137	-114.551299	123.743687	62.225397	27.577164	-6.363961	-11.313708	-4.949747
-26.250000	-304.500000	-107.000000	-295.250000	-98.250000	-1001.500000	55.000000	38.250000	8.131728	47.376154	-1056.417531	436.991991	7.071068	6.363961	50.911688	-17.324116	31.500000	-17.000000	-28.500000	69.500000	525.000000	-937.000000	272.500000	57.500000	0.000000	16.000000	6.500000	2.500000	3.500000	23.500000	-11.000000	-17.500000	14.849242	5.656854	-4.949747	-9.192388	-20.506097	0.000000	8.485281	55.861436	228.395490	71.417785	-423.556962	-147.785317	117.379726	68.589358	36.062446	7.071068	-2.121320	-0.707107
-28.750000	28.750000	278.000000	-187.250000	3.250000	-1208.250000	-18.500000	77.250000	30.052038	10.606602	-797.970003	506.288455	-24.395184	27.223611	40.305087	40.658640	10.500000	12.000000	-3.500000	11.500000	552.000000	-1040.500000	277.500000	97.500000	-5.500000	-3.000000	-6.500000	31.000000	32.500000	2.500000	19.500000	-19.000000	6.363961	1.414214	5.656854	0.000000	-8.485281	4.949747	-2.828427	21.920310	190.918831	134.350288	-373.352380	-241.123412	100.409163	78.488853	46.669048	21.920310	-0.707107	-2.828427
238.000000	971.750000	-2874.000000	-822.000000	-477.000000	2031.250000	-98.500000	-740.000000	-4.242641	-340.118362	291.327994	750.593848	5.303301	-124.097240	-282.135606	-145.663997	25.500000	-53.500000	-72.000000	-181.000000	-254.500000	337.500000	292.000000	211.500000	23.500000	2.000000	-25.500000	-67.000000	-76.500000	-135.500000	-75.000000	-26.000000	4.949747	12.727922	-9.899495	-21.920310	-19.091883	-33.234019	-47.376154	-88.388348	-140.714249	-15.556349	111.015765	121.622366	111.015765	99.702056	94.045202	52.325902	17.677670	0.000000
-13.750000	-37.000000	86.250000	-129.500000	-79.750000	-1119.000000	35.250000	204.000000	-23.688077	53.033009	-1008.334270	553.664610	-10.253048	-15.556349	48.436815	22.273864	0.500000	-22.000000	-20.500000	59.500000	540.000000	-1047.000000	319.500000	89.500000	-11.500000	22.000000	6.500000	-14.500000	-5.500000	37.000000	33.000000	-24.500000	0.707107	1.414214	-7.071068	-7.071068	-12.727922	-0.707107	12.020815	41.012193	210.010714	101.116270	-418.607214	-209.303607	121.622366	88.388348	48.790368	14.142136	-4.242641	-4.949747
180.250000	988.500000	-3140.000000	-781.750000	-444.250000	2133.500000	-192.500000	-924.250000	-14.142136	-249.255140	155.563492	813.172798	35.708892	-160.866793	-300.520382	-208.242947	37.000000	-59.000000	-52.000000	-160.500000	-341.000000	355.000000	348.500000	210.500000	49.000000	-5.500000	-50.500000	-76.000000	-66.500000	-137.500000	-135.000000	-25.500000	14.849242	9.192388	-10.606602	-27.577164	-24.041631	-15.556349	-36.769553	-81.317280	-155.563492	-53.740115	108.894444	132.936075	130.814755	114.551299	92.630988	56.568542	28.284271	7.071068
337.750000	869.500000	-2824.250000	-712.500000	-398.750000	1979.000000	-269.250000	-776.500000	-14.142136	-204.000306	157.331259	810.697925	18.738330	-212.132034	-211.424928	-239.002092	32.500000	-63.500000	-46.000000	-122.500000	-274.500000	295.000000	339.500000	203.000000	21.500000	-16.000000	-56.500000	-69.500000	-55.000000	-100.000000	-113.000000	-73.000000	11.313708	10.606602	-11.313708	-28.991378	-18.384776	-16.970563	-25.455844	-71.417785	-139.300036	-32.526912	87.681241	114.551299	118.793939	119.501046	91.216775	51.618795	14.142136	4.949747
-85.500000	-311.500000	-66.250000	348.250000	-44.000000	-894.500000	-79.250000	26.750000	13.788582	12.374369	-1207.031275	301.934596	62.578950	-86.267027	-21.920310	36.415999	-11.000000	10.500000	-26.000000	61.500000	465.500000	-789.500000	226.000000	24.000000	28.500000	17.000000	-26.500000	-28.500000	-16.000000	-4.000000	18.500000	1.000000	-5.656854	0.000000	5.656854	-0.707107	-12.727922	-5.656854	0.000000	64.346717	241.123412	9.899495	-429.213816	-67.882251	112.429978	48.790368	15.556349	5.656854	12.727922	4.949747
-190.250000	-529.000000	-310.750000	81.250000	60.750000	798.500000	-86.250000	-186.750000	-3.889087	53.033009	1118.289374	-327.036886	-26.162951	-27.930718	-112.076425	37.476659	-4.500000	-1.000000	1.000000	61.000000	-764.500000	638.000000	-142.000000	-82.500000	-24.000000	6.000000	-25.000000	-1.500000	5.000000	-59.500000	-0.500000	16.500000	-5.656854	2.121320	-2.121320	3.535534	3.535534	-0.707107	5.656854	42.426407	-266.579257	-48.083261	463.862048	0.000000	-54.447222	-48.790368	-34.648232	-25.455844	-12.020815	-6.363961
186.250000	-107.250000	-16.500000	-40.500000	-58.250000	-1204.250000	80.500000	58.500000	45.961941	-9.545942	-519.369931	540.229581	-52.325902	102.530483	-71.417785	33.941125	30.500000	-12.500000	-38.500000	45.000000	597.000000	-1069.500000	303.500000	86.500000	1.000000	-7.000000	40.000000	13.000000	-51.500000	7.500000	25.500000	-15.500000	7.778175	12.727922	0.707107	-5.656854	-10.606602	-12.727922	7.071068	26.870058	176.776695	185.261977	-318.198052	-301.934596	94.752309	92.630988	44.547727	19.798990	8.485281	-8.485281
42.750000	-410.500000	78.250000	-161.500000	67.250000	-1043.500000	50.250000	-13.500000	37.476659	-3.181981	-595.383910	436.991991	45.608387	-29.698485	40.305087	-24.041631	3.500000	19.500000	-2.500000	8.000000	596.000000	-1018.000000	316.500000	11.500000	-20.500000	41.000000	-20.000000	11.000000	18.000000	4.000000	-9.000000	-17.000000	-0.707107	4.242641	5.656854	7.778175	-0.707107	0.000000	-2.828427	16.970563	189.504617	168.291414	-340.825469	-250.315801	114.551299	85.559921	21.920310	-9.899495	-15.556349	2.121320
-299.500000	-500.250000	-163.500000	-84.000000	88.000000	815.250000	-57.000000	-59.500000	74.599765	45.608387	618.011327	-344.007449	-60.457630	5.303301	-9.545942	-3.889087	51.000000	5.500000	-2.500000	41.000000	-823.500000	905.500000	-158.000000	-91.500000	-39.000000	-8.500000	0.500000	9.000000	5.500000	-22.000000	-5.000000	13.500000	15.556349	16.970563	2.121320	2.828427	-2.828427	3.535534	4.949747	34.648232	-129.400541	-281.428499	476.589971	89.802561	-70.003571	-45.961941	-36.769553	-27.577164	-18.384776	-9.899495
-315.500000	-482.750000	-482.750000	-68.500000	108.500000	1024.750000	-313.250000	110.500000	-2.828427	2.121320	478.711291	-274.710984	-63.639610	-126.925667	64.346717	-15.556349	-25.500000	24.500000	20.500000	-9.500000	-795.500000	1011.500000	-135.000000	-52.500000	-17.000000	-32.000000	-50.500000	-43.000000	5.500000	36.500000	6.500000	-3.500000	-10.606602	-5.656854	4.949747	11.313708	9.899495	4.949747	-7.778175	12.727922	-89.095454	-338.704148	468.104689	137.885822	-62.932504	-38.890873	-28.284271	-10.606602	-7.071068	-5.656854
-62.250000	-134.500000	-266.250000	-183.000000	22.250000	-1080.500000	-36.750000	100.500000	48.790368	-28.637825	-945.401766	459.619408	76.367532	-59.043416	20.152543	38.537320	6.500000	16.500000	-11.500000	9.000000	552.000000	-980.000000	268.000000	79.000000	55.500000	8.500000	-19.500000	-22.000000	-9.000000	15.500000	22.500000	-10.000000	-2.121320	7.071068	7.071068	4.949747	-4.242641	-3.535534	-9.192388	30.405592	219.203102	100.409163	-406.586399	-181.726443	108.894444	70.710678	38.890873	19.091883	21.213203	14.849242
-188.750000	-361.000000	-556.750000	-85.750000	-44.750000	1017.000000	-194.250000	-88.750000	23.688077	-3.535534	500.631601	-249.608694	-70.710678	-27.223611	-61.871843	-23.334524	16.000000	-6.500000	-22.500000	27.500000	-789.000000	978.000000	-134.500000	-45.500000	-18.500000	-31.500000	-21.500000	4.000000	-21.000000	-14.500000	-8.000000	-6.000000	4.242641	7.071068	0.000000	-3.535534	-7.778175	-5.656854	1.414214	26.162951	-92.630988	-323.147799	462.447835	130.107648	-62.225397	-36.062446	-24.041631	-7.778175	-2.828427	-9.192388
1386.750000	-2837.750000	-561.250000	404.000000	1920.750000	-315.750000	-700.250000	-255.500000	-111.369318	916.410388	6.010408	-161.927453	-302.995256	-109.601551	91.570328	-173.594715	-359.000000	289.500000	363.000000	265.000000	61.500000	-38.000000	-64.500000	-65.500000	-86.000000	-119.500000	-67.000000	-27.000000	37.000000	4.500000	-75.000000	-84.500000	-123.036580	-101.823376	67.882251	120.915260	127.279221	125.865007	108.894444	77.781746	38.890873	7.071068	-10.606602	-14.849242	-22.627417	-20.506097	-16.970563	-27.577164	-26.162951	-36.062446
-1679.750000	-2718.000000	-92.750000	180.000000	1538.750000	-414.500000	-258.750000	58.500000	902.268253	109.247998	-30.052038	-329.865313	-190.565278	-96.166522	73.185552	44.901281	354.500000	294.500000	102.000000	-17.500000	-17.500000	-14.000000	-71.000000	-158.500000	-126.500000	-11.000000	-28.000000	-32.000000	22.000000	5.500000	-4.500000	31.000000	130.107648	118.086832	107.480231	96.873629	52.325902	22.627417	1.414214	-12.020815	-9.192388	-2.828427	-2.121320	-9.192388	-18.384776	-32.526912	-51.618795	-59.396970	-53.033009	-35.355339
277.750000	125.500000	351.500000	-75.250000	-72.750000	-1122.500000	91.000000	-56.250000	-28.991378	58.336309	-1156.826694	386.787409	-2.474874	72.478445	21.566757	-13.435029	2.000000	-11.000000	-23.500000	79.000000	518.500000	-932.500000	240.500000	60.500000	10.500000	9.000000	23.500000	30.000000	22.500000	-12.000000	-8.000000	-3.000000	2.828427	-4.242641	-5.656854	-4.242641	-14.849242	-1.414214	10.606602	60.104076	237.587878	53.033009	-440.527525	-134.350288	108.894444	57.275649	31.819805	12.727922	8.485281	-3.535534
-96.250000	-262.000000	-205.250000	-95.750000	-67.250000	-1036.000000	-25.250000	-84.250000	-10.253048	-15.556349	-786.302741	526.087445	-58.336309	106.773124	-70.710678	-32.173359	8.000000	-0.500000	-19.500000	23.500000	570.000000	-1027.000000	309.000000	83.000000	15.500000	-33.000000	25.500000	26.500000	-40.000000	-2.000000	-8.500000	-20.000000	6.363961	-2.121320	-3.535534	1.414214	-10.606602	-4.242641	-4.242641	28.991378	198.697006	137.885822	-379.009235	-224.859956	117.379726	84.852814	43.840620	16.970563	10.606602	-2.828427
-62.500000	-390.250000	-360.000000	-165.250000	45.500000	879.250000	-137.500000	38.750000	36.769553	55.154329	929.138310	-238.648539	-72.478445	-13.788582	-12.374369	43.840620	19.500000	8.500000	-18.000000	75.000000	-818.500000	691.500000	-96.500000	-61.000000	-34.000000	-25.500000	-2.000000	-5.500000	-14.000000	3.500000	4.000000	19.000000	6.363961	5.656854	2.828427	3.535534	-7.778175	-2.121320	9.899495	49.497475	-229.809704	-125.865007	467.397582	15.556349	-43.840620	-31.819805	-28.991378	-14.849242	-12.727922	-9.899495
37.500000	-452.500000	-432.750000	58.750000	20.000000	906.500000	-66.750000	-160.750000	-80.256620	98.641396	870.448448	-334.461508	-30.052038	-33.941125	-72.124892	-27.930718	-21.000000	-24.500000	23.500000	56.000000	-818.500000	835.500000	-142.000000	-85.000000	-17.000000	0.500000	-15.000000	-10.000000	-16.000000	-32.000000	-7.000000	-5.500000	-4.949747	-9.192388	-13.435029	-2.828427	5.656854	10.606602	9.192388	38.890873	-176.776695	-198.697006	495.681854	55.154329	-59.396970	-46.669048	-38.183766	-21.213203	-5.656854	-7.071068
619.000000	1274.250000	-2825.500000	-928.500000	-405.000000	1974.750000	-140.000000	-823.000000	-90.509668	-197.282792	16.263456	852.417225	6.717514	-80.256620	-266.932810	-191.272384	-30.000000	-55.000000	-44.500000	-120.500000	-329.000000	306.000000	347.500000	236.000000	38.000000	-17.500000	-23.500000	-37.000000	-72.500000	-124.000000	-95.000000	-41.500000	-9.192388	-7.778175	-12.727922	-22.627417	-15.556349	-16.263456	-27.577164	-62.225397	-127.986327	-75.660426	82.731493	122.329473	127.279221	116.672619	101.116270	64.346717	26.870058	2.828427
484.250000	958.000000	-2843.000000	-508.000000	-408.250000	2158.000000	-185.500000	-702.000000	-72.124892	-235.113005	224.152850	798.323556	-4.596194	-170.059181	-287.792460	-120.208153	1.000000	-58.000000	-39.000000	-165.500000	-282.500000	352.500000	343.500000	190.500000	19.500000	-10.000000	-34.000000	-96.500000	-90.500000	-118.500000	-78.000000	-11.000000	0.000000	-1.414214	-17.677670	-19.091883	-14.849242	-13.435029	-36.062446	-84.852814	-140.007143	-34.648232	106.066017	133.643182	127.279221	116.672619	90.509668	43.133514	11.313708	2.121320
-130.000000	-448.000000	-515.500000	-118.750000	18.500000	705.000000	-55.000000	86.250000	-20.152543	126.218560	1381.686650	-287.085353	8.838835	-102.176930	15.202796	30.405592	13.000000	-27.500000	18.000000	95.500000	-553.500000	371.500000	-135.500000	-51.500000	-8.000000	7.500000	-3.500000	-52.000000	-15.500000	12.000000	5.000000	25.000000	9.192388	2.121320	-6.363961	-12.727922	-0.707107	10.606602	15.556349	40.305087	-374.766594	174.655375	369.816847	-45.254834	-48.790368	-48.083261	-27.577164	-9.899495	-3.535534	-0.707107
341.250000	813.750000	-2818.500000	-591.250000	-477.750000	1955.750000	-140.500000	-797.250000	-79.549513	-197.989899	261.983062	692.257539	81.317280	-220.617316	-290.267334	-178.898016	21.500000	-82.000000	-43.500000	-135.500000	-257.000000	320.500000	317.500000	160.500000	36.000000	19.000000	-44.000000	-90.000000	-61.500000	-138.000000	-83.500000	-44.500000	7.778175	4.242641	-24.041631	-31.112698	-22.627417	-10.606602	-28.284271	-74.246212	-137.885822	-19.091883	107.480231	112.429978	115.965512	105.358910	72.124892	41.719300	18.384776	9.899495
625.500000	679.500000	-3047.250000	-590.750000	-450.500000	2261.500000	-467.250000	-797.250000	-56.568542	-251.022907	357.796031	844.285497	-76.721086	-166.877200	-297.691955	-235.113005	2.500000	-54.500000	-47.500000	-165.500000	-216.500000	355.500000	347.000000	215.000000	13.500000	-76.000000	-66.000000	-43.000000	-95.500000	-112.500000	-84.000000	-75.500000	-2.828427	2.121320	-13.435029	-22.627417	-21.920310	-14.142136	-38.183766	-82.731493	-127.986327	-4.242641	116.672619	128.693434	122.329473	122.329473	96.873629	54.447222	15.556349	-2.121320
13.000000	-288.500000	-196.500000	-59.500000	-65.500000	1102.000000	-146.500000	-38.500000	-32.173359	21.566757	501.692261	-293.802868	-82.024387	-11.313708	21.920310	-33.941125	-4.000000	-27.500000	6.500000	24.000000	-779.500000	1019.000000	-127.000000	-75.500000	-46.500000	-27.500000	-14.000000	9.000000	4.500000	5.500000	-24.500000	8.500000	0.707107	-2.121320	-4.949747	-12.727922	0.707107	1.414214	0.000000	24.041631	-84.852814	-333.047294	465.983369	147.785317	-55.154329	-39.597980	-31.819805	-24.041631	-22.627417	-9.192388
179.500000	-15.000000	-240.750000	1462.500000	-129.000000	-963.500000	62.750000	-1204.500000	-3.181981	-10.960155	-1101.318812	431.688690	41.012193	30.759145	-177.483802	-783.474314	2.000000	-7.500000	-42.500000	61.000000	515.000000	-899.500000	264.500000	73.000000	35.000000	6.000000	12.000000	-1.500000	-72.500000	-46.500000	-270.500000	-61.500000	-2.121320	2.121320	-1.414214	-4.949747	-18.384776	-10.606602	-0.707107	60.104076	236.880772	53.033009	-427.092496	-126.572114	114.551299	67.175144	32.526912	22.627417	19.091883	4.949747
-2804.500000	-1457.750000	403.750000	158.000000	146.000000	-694.750000	-70.250000	-54.500000	196.222132	-39.244426	-223.092189	-278.600072	-38.537320	3.535534	79.549513	-70.357125	129.500000	18.000000	3.000000	-37.500000	-79.000000	-67.500000	-105.500000	-89.500000	-41.500000	-6.000000	-23.500000	21.500000	48.000000	10.500000	-44.500000	-4.000000	57.275649	35.355339	11.313708	2.828427	1.414214	0.000000	-9.192388	-15.556349	-20.506097	-33.234019	-25.455844	-24.748737	-33.941125	-38.890873	-31.112698	-34.648232	-29.698485	-2.121320
299.500000	886.000000	-2798.500000	-734.500000	-527.500000	2120.000000	-204.500000	-847.000000	-24.041631	-309.712770	278.600072	749.533188	24.748737	-135.764502	-285.317586	-173.594715	34.000000	-71.000000	-76.500000	-161.500000	-272.000000	350.000000	339.000000	174.000000	26.000000	-11.000000	-59.000000	-36.000000	-51.500000	-139.000000	-109.500000	-41.000000	10.606602	13.435029	-16.970563	-26.870058	-25.455844	-28.991378	-43.133514	-77.781746	-140.007143	-24.041631	115.965512	124.450793	125.865007	111.722871	81.317280	40.305087	12.727922	7.071068
400.250000	669.000000	-3031.750000	-692.750000	-567.250000	2250.500000	-382.750000	-762.750000	-68.589358	-242.891179	333.400847	798.677109	-54.800776	-156.270599	-309.359217	-144.956890	25.000000	-81.000000	-68.000000	-147.500000	-242.500000	364.000000	349.000000	181.500000	24.000000	-53.500000	-55.000000	-52.000000	-85.500000	-130.000000	-78.500000	-20.500000	12.020815	3.535534	-19.798990	-33.941125	-32.526912	-16.970563	-31.112698	-79.903066	-137.885822	-9.899495	115.965512	134.350288	125.157900	120.915260	86.267027	44.547727	21.213203	-2.828427
-322.000000	-729.000000	-427.000000	-101.000000	-45.000000	938.500000	-130.500000	29.000000	-57.982756	77.074639	669.983675	-356.028264	-35.708892	-112.783532	20.506097	-2.828427	-8.500000	-30.500000	2.000000	56.000000	-808.500000	931.000000	-144.500000	-98.000000	-43.000000	7.500000	-25.000000	-35.500000	5.500000	3.500000	13.000000	-23.000000	0.707107	-5.656854	-10.606602	-8.485281	-2.828427	5.656854	10.606602	37.476659	-124.450793	-276.478751	485.075252	98.994949	-60.811183	-47.376154	-42.426407	-28.284271	-20.506097	-9.192388
266.750000	1160.500000	-2660.500000	-528.500000	-550.250000	1939.000000	-346.000000	-827.000000	-61.871843	-212.132034	-27.223611	900.500486	-48.436815	-150.967298	-228.749044	-184.908423	13.500000	-85.000000	-70.500000	-113.500000	-337.500000	286.000000	355.500000	249.000000	20.500000	-44.000000	-60.000000	-51.500000	-42.500000	-130.000000	-118.500000	-33.000000	4.242641	4.949747	-16.263456	-38.890873	-31.112698	-19.091883	-26.162951	-57.982756	-127.986327	-80.610173	75.660426	115.258405	125.157900	124.450793	108.187338	65.760931	20.506097	-2.828427
300.750000	1007.750000	-2896.250000	-545.750000	-325.750000	1963.250000	-183.250000	-858.250000	-32.526912	-236.527218	111.722871	789.484721	35.708892	-176.776695	-263.043723	-228.749044	9.500000	-33.500000	-43.000000	-154.500000	-305.500000	324.500000	322.500000	210.000000	37.500000	-12.000000	-37.500000	-76.500000	-84.000000	-118.000000	-110.500000	-44.000000	5.656854	0.707107	-9.192388	-11.313708	-12.020815	-17.677670	-33.941125	-79.903066	-135.057395	-55.154329	92.630988	124.450793	115.258405	113.137085	90.509668	57.982756	23.334524	7.071068
-303.750000	-619.500000	-275.750000	-11.500000	144.750000	-137.000000	-101.250000	8.500000	-6.363961	220.970869	-326.329780	69.650018	-74.246212	35.001786	-62.225397	22.627417	-11.000000	0.000000	25.000000	128.500000	559.000000	-342.500000	68.000000	-6.500000	-12.000000	-36.000000	-9.500000	20.000000	-38.500000	-3.500000	17.000000	1.000000	-3.535534	-3.535534	4.949747	-7.778175	2.121320	12.020815	60.811183	-43.133514	38.183766	158.391919	-277.185858	34.648232	45.254834	11.313708	2.121320	-5.656854	-3.535534	-6.363961
216.250000	1235.500000	-2778.000000	-727.250000	-447.750000	1946.500000	-174.500000	-757.750000	4.596194	-318.905158	157.684812	739.633693	107.833784	-171.473394	-304.055916	-109.955104	21.500000	-31.000000	-66.500000	-186.500000	-308.500000	335.500000	309.500000	199.500000	73.000000	-7.500000	-52.000000	-53.500000	-68.500000	-140.500000	-71.500000	-17.000000	9.192388	5.656854	-2.828427	-18.384776	-25.455844	-23.334524	-48.790368	-84.852814	-141.421356	-48.790368	102.530483	123.036580	113.844192	104.651804	84.145707	56.568542	31.819805	21.920310
-198.750000	-104.000000	-186.250000	-94.250000	-43.250000	976.500000	-166.750000	-10.750000	-79.195959	79.549513	211.778481	-253.497781	-59.396970	-15.909903	9.899495	1.060660	-18.000000	-35.000000	17.500000	34.000000	-789.000000	1019.500000	-119.500000	-59.000000	-29.500000	-16.500000	-21.000000	-2.500000	10.500000	1.500000	4.000000	-8.500000	-4.949747	-7.778175	-12.727922	-9.899495	1.414214	10.606602	9.899495	21.213203	-67.175144	-386.787409	420.021428	170.412734	-57.275649	-32.526912	-29.698485	-12.727922	-8.485281	-10.606602
397.500000	1068.750000	-3009.750000	-966.500000	-540.000000	2179.250000	-291.250000	-805.500000	5.303301	-272.589664	62.932504	899.793379	-62.225397	-61.164737	-360.624458	-95.459415	29.500000	-59.000000	-93.000000	-127.500000	-331.500000	343.500000	372.000000	245.500000	20.500000	-57.500000	-32.500000	-12.000000	-94.000000	-153.000000	-71.000000	-19.000000	9.899495	12.020815	-4.242641	-32.526912	-36.062446	-28.991378	-32.526912	-62.932504	-130.814755	-73.539105	92.630988	137.178716	137.885822	125.157900	104.651804	65.760931	19.798990	-2.121320
272.250000	731.250000	-2692.000000	-717.000000	-394.750000	2141.750000	-141.500000	-801.000000	-0.353553	-278.600072	322.440692	752.715169	-63.993164	-70.357125	-315.369624	-132.936075	39.500000	-43.000000	-51.500000	-182.500000	-241.500000	338.500000	340.000000	160.500000	-13.000000	-19.500000	-15.000000	-41.500000	-69.000000	-148.000000	-86.000000	-13.000000	15.556349	10.606602	-11.313708	-16.970563	-19.091883	-18.384776	-41.012193	-94.045202	-143.542677	-5.656854	112.429978	123.036580	123.743687	113.844192	81.317280	31.112698	0.707107	-9.192388
297.500000	663.500000	-3092.250000	-641.500000	-511.000000	2228.000000	-319.750000	-871.500000	-40.658640	-220.263762	250.669354	842.517730	-95.459415	-73.185552	-371.231060	-193.040151	26.500000	-85.000000	-51.500000	-145.000000	-279.000000	349.500000	364.500000	211.000000	0.500000	-62.500000	-33.000000	-30.500000	-101.000000	-157.000000	-87.500000	-37.500000	9.192388	9.899495	-14.849242	-37.476659	-26.162951	-12.727922	-30.405592	-77.074639	-141.421356	-28.284271	110.308658	129.400541	132.936075	122.329473	94.045202	54.447222	12.020815	-8.485281
673.250000	898.500000	-2947.750000	-604.000000	-502.250000	1984.000000	-204.250000	-823.000000	-33.941125	-157.331259	94.398755	809.283711	21.920310	-150.967298	-275.771645	-198.697006	23.500000	-85.500000	-72.500000	-74.000000	-295.000000	325.500000	324.500000	213.000000	48.500000	-28.500000	-48.500000	-60.000000	-88.500000	-122.500000	-114.000000	-29.000000	4.949747	11.313708	-12.727922	-40.305087	-32.526912	-17.677670	-13.435029	-43.133514	-113.844192	-64.346717	91.923882	126.572114	118.793939	112.429978	98.994949	49.497475	21.213203	12.020815
-2.250000	-235.250000	84.500000	-233.750000	-77.250000	-1173.750000	44.500000	-28.250000	-28.637825	48.790368	-668.215908	551.896843	-83.438600	77.781746	3.535534	-18.738330	-4.000000	-22.500000	-12.000000	34.000000	583.000000	-1061.000000	311.500000	80.000000	-29.500000	0.500000	31.000000	21.000000	1.500000	5.500000	-6.000000	-22.500000	-1.414214	-1.414214	-5.656854	-7.778175	-11.313708	5.656854	7.778175	24.748737	190.918831	158.391919	-348.603643	-273.650324	101.116270	94.752309	45.961941	12.020815	-4.242641	-17.677670
64.750000	1411.250000	-2975.000000	-908.750000	-596.750000	1870.250000	-112.500000	-936.250000	-9.899495	-300.166829	-40.658640	864.791593	65.407377	-105.712464	-300.520382	-229.456150	29.000000	-70.000000	-90.500000	-152.000000	-332.000000	284.500000	328.000000	267.000000	65.500000	-12.000000	-26.000000	-37.500000	-74.000000	-150.000000	-117.500000	-38.000000	14.142136	8.485281	-4.949747	-40.305087	-33.941125	-30.405592	-37.476659	-74.246212	-130.107648	-80.610173	70.710678	118.086832	118.793939	113.137085	107.480231	77.781746	36.769553	12.020815
973.250000	-2957.500000	-821.000000	-86.750000	2021.750000	-385.000000	-931.000000	232.250000	88.388348	849.588798	-44.194174	-128.339881	-245.366053	-210.717821	95.105862	82.731493	-309.000000	327.000000	329.500000	252.000000	44.500000	-72.000000	-56.000000	-33.500000	-41.500000	-143.500000	-136.000000	-17.000000	39.000000	16.500000	38.000000	15.000000	-125.157900	-64.346717	91.923882	127.279221	120.208153	113.844192	103.944697	71.417785	28.284271	4.949747	-18.384776	-28.284271	-20.506097	-19.091883	-13.435029	-11.313708	-13.435029	-16.970563
44.000000	34.000000	-89.750000	-115.250000	-68.500000	-1137.000000	261.750000	171.250000	-42.779960	1.767767	-847.821031	472.347330	67.882251	28.637825	-43.840620	56.214989	-26.500000	-6.000000	-16.500000	36.000000	556.000000	-1036.000000	298.500000	64.500000	15.000000	47.000000	45.500000	-34.000000	-52.000000	20.000000	46.500000	-12.000000	-10.606602	-7.071068	-4.242641	0.000000	-6.363961	-4.242641	0.707107	31.819805	197.282792	127.986327	-388.908730	-223.445743	114.551299	78.488853	35.355339	12.020815	3.535534	6.363961
-70.250000	-52.000000	-134.750000	-494.750000	-10.750000	-1067.000000	33.750000	110.250000	40.305087	-109.247998	-540.229581	502.045815	36.062446	-5.303301	56.214989	0.707107	0.000000	25.000000	-23.000000	-32.500000	579.500000	-1012.500000	295.500000	75.500000	29.000000	13.000000	-3.000000	-2.500000	20.500000	21.000000	22.000000	-30.000000	-4.242641	4.242641	7.071068	11.313708	-1.414214	-14.142136	-17.677670	2.828427	173.948268	173.241161	-321.026479	-265.165043	100.409163	85.559921	39.597980	16.263456	11.313708	7.071068
-192.000000	-232.250000	-147.500000	-192.250000	73.000000	-1313.750000	93.000000	-2.750000	31.819805	1.414214	-641.345851	455.730320	67.528698	10.253048	-3.535534	6.010408	10.000000	15.000000	6.500000	2.500000	577.500000	-1052.500000	260.000000	75.500000	41.500000	16.000000	3.000000	-3.500000	-6.000000	0.000000	-7.500000	13.000000	3.535534	3.535534	3.535534	7.778175	2.121320	2.828427	-4.949747	15.556349	183.140656	162.634560	-342.239682	-275.064538	85.559921	75.660426	38.183766	16.263456	14.142136	13.435029
586.250000	985.250000	-2878.000000	-826.500000	-639.250000	2155.750000	-214.000000	-792.000000	-101.116270	-271.882557	337.997041	806.455284	-35.355339	-106.773124	-295.217081	-141.774910	10.000000	-103.000000	-72.500000	-148.000000	-226.500000	334.500000	334.000000	206.500000	23.000000	-28.000000	-34.500000	-45.500000	-79.000000	-135.500000	-82.500000	-26.000000	1.414214	4.242641	-26.870058	-41.012193	-29.698485	-24.748737	-34.648232	-77.074639	-133.643182	-2.828427	113.137085	119.501046	120.915260	115.258405	94.045202	50.911688	18.384776	-1.414214
-206.250000	-463.000000	-359.000000	-187.500000	53.250000	1006.000000	-136.500000	-19.500000	48.790368	-3.181981	550.836183	-325.976226	-100.055610	-6.717514	14.849242	21.213203	7.000000	20.000000	2.000000	15.500000	-797.000000	998.000000	-153.000000	-71.000000	-33.500000	-35.000000	-1.000000	-7.500000	7.000000	-7.000000	-4.000000	21.000000	2.121320	3.535534	10.606602	2.121320	0.000000	0.000000	-5.656854	24.748737	-98.994949	-318.198052	475.175757	132.936075	-63.639610	-48.083261	-33.234019	-17.677670	-12.727922	-12.020815
-71.750000	-620.500000	-330.750000	-188.750000	35.750000	839.000000	-108.750000	15.250000	30.405592	90.863221	1044.043162	-294.509974	-56.922096	16.970563	-44.194174	-29.698485	22.500000	-6.500000	-9.500000	97.000000	-770.500000	636.000000	-113.000000	-89.500000	-37.000000	-23.500000	-10.000000	13.000000	-17.000000	14.500000	6.000000	-36.000000	8.485281	7.778175	1.414214	-4.949747	-6.363961	1.414214	14.849242	57.275649	-251.022907	-67.882251	456.083874	4.949747	-44.547727	-40.305087	-34.648232	-28.284271	-19.091883	-6.363961
-85.500000	-174.750000	-50.750000	-195.500000	127.000000	-1268.750000	61.250000	66.000000	51.265242	10.960155	-739.280140	463.154942	59.750523	13.435029	3.889087	10.253048	20.000000	18.500000	-7.500000	22.000000	573.500000	-1062.000000	280.500000	62.500000	42.500000	23.000000	-10.500000	2.500000	-2.000000	20.500000	3.500000	-10.000000	0.707107	10.606602	0.707107	15.556349	4.242641	-4.949747	4.242641	18.384776	188.797511	149.906638	-365.574206	-259.508189	99.702056	77.781746	36.769553	10.606602	15.556349	9.192388
356.000000	1122.000000	-3128.000000	-991.000000	-430.500000	1920.500000	-184.500000	-787.500000	-90.156115	-158.745472	-24.395184	883.529923	94.398755	-228.749044	-264.104383	-133.996735	3.000000	-69.500000	-53.000000	-102.500000	-333.000000	275.500000	354.500000	242.000000	58.500000	7.000000	-60.500000	-74.000000	-63.000000	-126.500000	-75.500000	-48.000000	5.656854	-4.242641	-19.091883	-25.455844	-22.627417	-12.727922	-16.263456	-62.225397	-133.643182	-74.246212	72.124892	113.844192	125.865007	122.329473	104.651804	65.053824	30.405592	14.142136
464.000000	1161.750000	-2934.500000	-747.000000	-496.000000	2013.750000	-270.500000	-870.500000	-57.982756	-179.605122	-14.495689	906.510893	-24.748737	-114.551299	-263.397276	-232.991684	-1.000000	-69.000000	-70.000000	-101.000000	-343.500000	304.000000	366.000000	252.000000	36.000000	-45.000000	-33.000000	-46.000000	-72.000000	-132.500000	-121.000000	-24.500000	-5.656854	2.828427	-11.313708	-33.941125	-31.819805	-16.263456	-18.384776	-56.568542	-130.107648	-82.731493	80.610173	121.622366	130.814755	125.157900	106.773124	68.589358	26.870058	1.414214
7.250000	3.500000	-195.000000	361.750000	-25.750000	-1314.000000	107.500000	-487.250000	17.324116	7.778175	-655.134433	500.278048	134.703842	-37.123106	-44.194174	-559.321464	8.000000	6.500000	-29.000000	33.000000	574.500000	-1087.000000	286.500000	92.000000	60.500000	28.000000	-10.500000	-6.000000	-13.000000	-24.500000	10.000000	-788.000000	-0.707107	3.535534	0.707107	2.828427	-12.020815	-4.949747	5.656854	22.627417	179.605122	164.755880	-342.946789	-292.035101	96.873629	80.610173	43.133514	21.920310	16.970563	23.334524
-53.750000	-319.000000	-77.750000	225.750000	99.250000	-905.500000	5.750000	-325.750000	19.445436	26.870058	-1111.925413	392.797817	-16.970563	13.788582	41.012193	-230.163257	-5.500000	27.000000	11.500000	36.500000	490.500000	-872.000000	265.000000	42.500000	-1.000000	3.000000	8.000000	-0.500000	-5.000000	31.000000	-432.000000	1088.500000	2.121320	-4.242641	7.071068	9.899495	2.828427	2.121320	-3.535534	46.669048	223.445743	48.790368	-425.678282	-111.722871	120.208153	63.639610	26.870058	6.363961	2.121320	-4.949747
-182.500000	-513.500000	-205.000000	-2.500000	49.000000	-1177.500000	-116.500000	106.000000	2.474874	84.499260	-829.436254	501.338708	18.738330	-94.398755	7.424621	36.415999	10.000000	-9.500000	7.000000	53.500000	572.000000	-1057.000000	297.500000	80.500000	2.500000	13.000000	-34.000000	-22.500000	-8.000000	11.500000	23.500000	-7.000000	6.363961	2.121320	-2.828427	-2.121320	-2.121320	7.778175	12.727922	34.648232	202.232539	134.350288	-387.494516	-237.587878	111.722871	81.317280	41.012193	16.263456	0.707107	1.414214
-109.750000	-166.000000	65.750000	-93.500000	-108.750000	-1179.500000	124.250000	-160.000000	30.759145	-1.414214	-628.971482	498.156727	19.091883	99.348503	-92.277435	20.152543	24.500000	-7.000000	-38.500000	19.500000	573.500000	-1051.000000	311.000000	46.500000	13.500000	14.500000	12.000000	46.500000	-11.000000	-37.500000	-15.500000	10.000000	9.192388	7.071068	1.414214	-7.071068	-21.213203	-2.121320	4.242641	19.091883	183.847763	160.513239	-335.875721	-277.892965	104.651804	90.509668	36.062446	0.000000	0.000000	4.949747
382.750000	988.750000	-3225.000000	-1015.500000	-429.750000	2061.250000	-182.500000	-778.000000	-1.414214	-226.627723	108.894444	793.727362	103.591143	-207.535840	-271.175451	-158.745472	29.500000	-46.500000	-66.000000	-136.500000	-317.000000	336.000000	351.000000	204.500000	71.500000	6.000000	-65.000000	-79.500000	-68.500000	-125.000000	-92.000000	-29.500000	12.020815	8.485281	-6.363961	-24.041631	-29.698485	-16.970563	-29.698485	-70.003571	-135.057395	-60.104076	96.166522	130.107648	130.107648	115.965512	85.559921	59.396970	33.234019	18.384776
-67.750000	-301.250000	139.500000	-70.500000	48.250000	-1143.250000	-169.500000	60.500000	-34.294679	84.145707	-1024.951279	328.097546	14.849242	1.414214	38.890873	54.447222	-15.000000	-6.500000	16.500000	51.500000	529.000000	-940.500000	234.000000	54.000000	36.500000	-31.500000	-23.500000	27.500000	24.500000	2.500000	8.000000	5.000000	-3.535534	-6.363961	-4.242641	-0.707107	1.414214	9.192388	8.485281	43.133514	223.445743	77.781746	-417.193001	-154.856385	109.601551	48.790368	20.506097	19.091883	16.970563	7.778175
670.250000	1162.000000	-2600.500000	-798.250000	-376.750000	1833.000000	-192.000000	-783.750000	-32.173359	-184.554870	67.882251	828.022041	-35.001786	-56.922096	-285.671140	-141.774910	19.000000	-56.500000	-49.000000	-101.000000	-298.500000	295.500000	311.000000	235.000000	26.000000	-33.500000	-23.500000	-14.000000	-72.000000	-144.000000	-78.500000	-22.000000	4.949747	6.363961	-12.020815	-24.041631	-18.384776	-16.970563	-23.334524	-53.033009	-120.915260	-62.225397	86.974134	108.894444	103.944697	113.844192	101.823376	62.225397	23.334524	-2.121320
516.500000	986.000000	-2983.250000	-704.750000	-442.500000	2111.000000	-184.250000	-772.250000	-74.246212	-202.939646	302.641702	738.219480	63.993164	-171.826948	-253.851334	-217.435335	14.500000	-79.500000	-35.000000	-163.000000	-260.500000	349.500000	319.500000	183.500000	58.500000	-8.000000	-42.000000	-75.000000	-87.000000	-103.000000	-111.000000	-34.500000	3.535534	4.242641	-21.213203	-28.991378	-17.677670	-7.778175	-28.284271	-91.923882	-147.078210	-13.435029	113.137085	127.986327	120.915260	106.066017	82.731493	48.083261	28.284271	13.435029
-27.250000	-406.750000	-291.000000	-13.000000	21.250000	972.250000	-178.000000	31.500000	24.041631	24.395184	732.209072	-302.641702	-111.722871	-32.526912	15.202796	41.365747	6.000000	10.000000	-6.000000	35.500000	-821.500000	907.000000	-134.500000	-59.500000	-37.500000	-42.500000	2.500000	-30.500000	1.000000	10.500000	-3.000000	22.500000	2.828427	1.414214	5.656854	0.000000	-4.949747	0.707107	0.000000	34.648232	-139.300036	-257.386868	493.560533	83.438600	-57.982756	-44.547727	-33.234019	-11.313708	-13.435029	-12.727922
225.500000	-335.500000	133.000000	-115.000000	6.500000	-1200.500000	-19.000000	-216.000000	7.071068	21.213203	-533.158513	500.631601	-41.012193	37.476659	38.183766	-204.353860	-2.000000	4.000000	-24.500000	47.500000	621.000000	-1064.000000	285.500000	70.500000	-15.000000	6.000000	-3.500000	38.500000	23.500000	-8.500000	-42.000000	-104.000000	-4.949747	2.121320	-0.707107	4.949747	-5.656854	-6.363961	8.485281	30.405592	192.333044	183.847763	-328.804653	-289.206674	96.166522	82.731493	44.547727	5.656854	-3.535534	-9.192388
400.500000	1086.750000	-2780.750000	-610.500000	-536.500000	2076.750000	-272.250000	-778.500000	-55.154329	-243.244733	97.227182	831.557575	-12.020815	-152.381511	-277.185858	-186.676190	9.000000	-83.000000	-68.500000	-131.500000	-321.500000	334.000000	359.000000	217.000000	22.000000	-29.000000	-44.000000	-55.500000	-80.500000	-121.500000	-84.000000	-42.000000	1.414214	5.656854	-14.142136	-36.769553	-25.455844	-23.334524	-30.405592	-66.468037	-130.814755	-66.468037	98.287843	126.572114	131.521861	118.793939	93.338095	57.982756	17.677670	0.707107
272.250000	1077.500000	-2995.500000	-707.500000	-495.750000	2187.500000	-271.500000	-863.500000	28.637825	-304.763023	152.735065	870.448448	12.727922	-175.362482	-260.922402	-219.203102	52.500000	-54.000000	-88.500000	-161.500000	-318.500000	339.500000	366.500000	216.500000	44.500000	-20.500000	-62.000000	-56.000000	-75.000000	-129.000000	-112.000000	-41.000000	14.849242	19.798990	-8.485281	-25.455844	-31.112698	-28.991378	-38.183766	-81.317280	-147.078210	-48.790368	101.823376	130.814755	135.057395	124.450793	101.823376	50.204581	22.627417	6.363961
143.000000	-310.250000	-596.750000	-437.500000	29.000000	1072.250000	-135.750000	-72.000000	27.577164	36.062446	685.186471	-280.367839	-6.717514	-57.982756	30.052038	-63.286057	21.500000	-0.500000	-2.500000	30.500000	-819.500000	949.500000	-124.500000	-68.000000	-2.000000	-10.500000	-32.500000	-1.500000	20.500000	-1.000000	-23.500000	-18.000000	7.778175	7.071068	0.000000	-0.707107	-4.242641	3.535534	2.828427	28.991378	-127.279221	-279.307179	492.146320	105.358910	-55.154329	-38.890873	-31.819805	-16.263456	-3.535534	0.707107
326.500000	891.000000	-2985.750000	-1056.000000	-493.000000	1927.000000	-223.250000	-842.000000	-63.286057	-221.677976	149.199531	815.294119	-4.949747	-100.762716	-270.114790	-189.504617	9.000000	-70.500000	-71.000000	-120.500000	-272.500000	304.500000	308.500000	222.500000	49.000000	-28.000000	-51.500000	-28.000000	-50.000000	-148.000000	-95.000000	-49.000000	-0.707107	4.949747	-17.677670	-26.870058	-26.870058	-21.213203	-25.455844	-65.760931	-125.865007	-41.719300	90.509668	115.258405	108.187338	113.137085	100.409163	57.275649	30.405592	3.535534
-109.250000	33.500000	3.750000	-161.000000	-104.750000	-1127.000000	-25.750000	123.000000	14.142136	-103.591143	-473.407990	541.290241	45.254834	-47.729708	53.740115	23.334524	19.000000	7.000000	-44.500000	-41.000000	589.500000	-1034.000000	304.000000	74.500000	35.000000	11.000000	-28.000000	-0.500000	13.000000	11.000000	18.500000	8.500000	9.899495	2.828427	-2.828427	8.485281	-14.142136	-12.020815	-14.142136	-4.242641	169.705627	185.969083	-304.055916	-294.156421	92.630988	95.459415	43.840620	13.435029	12.727922	9.899495
118.750000	302.750000	-2642.250000	-180.000000	80.750000	2573.750000	-378.750000	-671.000000	-177.130249	434.870670	398.454671	600.333657	-161.927453	-124.804347	-339.411255	-91.923882	-32.500000	-59.000000	-15.500000	215.500000	-771.000000	601.500000	346.000000	87.000000	-30.000000	-57.000000	-33.000000	-78.500000	-109.500000	-118.500000	-69.500000	7.500000	-5.656854	-20.506097	-31.112698	-9.899495	-3.535534	5.656854	137.885822	-48.083261	-420.728535	-45.961941	234.759451	183.140656	144.956890	98.287843	50.204581	12.020815	-4.949747	-19.091883
-2577.000000	-1811.750000	108.250000	-278.000000	418.500000	-1674.250000	44.250000	-54.500000	453.609000	0.353553	-1271.377993	71.771338	-17.324116	47.376154	14.495689	-16.617009	255.500000	75.000000	-5.500000	17.000000	455.000000	-991.000000	159.000000	-48.500000	-23.000000	18.500000	-5.500000	43.500000	18.000000	-16.500000	-3.500000	-16.000000	103.944697	73.539105	37.476659	16.263456	-3.535534	0.000000	-3.535534	31.819805	205.768073	41.719300	-451.841233	-157.684812	91.216775	16.263456	-12.727922	-21.920310	-14.849242	-4.949747
-201.000000	-222.750000	72.750000	205.250000	-227.500000	-1057.750000	71.250000	35.250000	-51.265242	-17.324116	-858.781186	499.924494	-14.849242	-37.123106	-8.131728	51.618795	-5.500000	-34.000000	-39.000000	35.500000	572.500000	-1014.000000	294.000000	69.000000	-29.500000	28.500000	19.500000	-28.000000	-23.500000	13.000000	3.500000	17.500000	2.828427	-4.949747	-8.485281	-15.556349	-19.798990	-8.485281	0.707107	33.941125	211.424928	123.036580	-395.272691	-207.182287	115.258405	79.903066	44.547727	3.535534	-12.727922	-7.778175
17.500000	-391.250000	-274.250000	-230.250000	28.500000	-1020.250000	85.750000	10.750000	-4.949747	19.091883	-734.330392	490.732106	-11.667262	63.639610	-100.055610	-0.707107	-4.500000	5.500000	-12.000000	26.000000	584.000000	-1012.500000	299.500000	66.500000	-9.500000	12.000000	23.000000	13.000000	-43.500000	-4.000000	28.000000	-47.000000	-4.949747	1.414214	-4.242641	9.192388	-2.828427	-1.414214	4.949747	24.748737	200.111219	144.956890	-371.231060	-223.445743	115.258405	80.610173	38.183766	9.192388	-2.828427	-3.535534
-114.250000	-493.750000	-358.750000	41.500000	-63.250000	1245.250000	-101.250000	-203.500000	-10.960155	-9.899495	542.704455	-191.625938	-205.768073	79.549513	-138.592929	47.376154	6.500000	-14.000000	-11.500000	18.500000	-789.500000	1003.000000	-80.000000	-64.000000	-103.500000	-38.500000	18.500000	38.000000	-27.000000	-61.000000	2.000000	30.000000	4.242641	0.707107	-3.535534	-4.949747	-2.828427	-4.949747	-1.414214	23.334524	-94.752309	-321.733585	473.054437	137.885822	-41.719300	-21.920310	-21.213203	-26.870058	-38.890873	-32.526912
-559.500000	-3606.500000	-394.750000	107.500000	1767.500000	-542.000000	-494.250000	60.500000	1028.133260	-217.081782	479.064844	-303.702363	-410.121933	-21.566757	4.242641	98.994949	344.000000	370.000000	218.000000	-750.000000	981.500000	-209.000000	-127.000000	-111.500000	-176.500000	-90.500000	-19.500000	-4.000000	1.000000	1.000000	8.500000	51.500000	109.601551	127.986327	133.643182	125.157900	86.974134	77.074639	-66.468037	-325.269119	463.862048	125.157900	-86.267027	-63.639610	-52.325902	-36.769553	-33.234019	-46.669048	-58.689863	-63.639610
29.000000	-348.500000	-647.000000	-370.500000	13.500000	964.000000	-40.500000	-33.500000	22.980970	56.214989	684.125811	-283.903373	-10.253048	-16.617009	-28.284271	-54.447222	17.500000	-5.000000	-7.500000	55.000000	-822.500000	891.000000	-125.000000	-59.500000	-2.000000	-5.500000	-12.000000	-1.500000	-17.000000	-3.000000	5.000000	-48.000000	6.363961	5.656854	0.000000	-4.242641	-5.656854	0.707107	9.192388	37.476659	-139.300036	-261.629509	482.953932	84.145707	-53.740115	-41.012193	-30.405592	-12.727922	-3.535534	0.707107
-15.750000	-269.750000	-190.000000	-376.750000	60.250000	-1209.750000	-38.500000	20.750000	6.010408	14.849242	-476.943524	535.986940	50.558135	-9.545942	4.949747	-14.495689	-17.500000	17.000000	-5.500000	16.500000	575.000000	-1050.500000	305.000000	76.000000	29.500000	11.000000	-22.500000	18.000000	3.500000	-2.500000	18.000000	-30.500000	-6.363961	-2.828427	3.535534	7.778175	0.707107	-1.414214	2.828427	13.435029	164.048773	185.261977	-297.691955	-311.126984	90.509668	94.752309	43.133514	13.435029	10.606602	8.485281
-59.000000	-312.250000	-203.500000	-270.750000	-76.000000	-1237.750000	96.000000	134.250000	-78.488853	37.476659	-481.539718	539.876027	39.244426	-10.960155	-18.031223	44.547727	-21.000000	-12.000000	-11.000000	22.000000	600.500000	-1072.500000	301.500000	89.000000	6.000000	18.500000	7.500000	-17.000000	-15.000000	14.500000	32.000000	-21.000000	-4.242641	-12.727922	-11.313708	0.000000	-9.899495	4.242641	7.071068	15.556349	174.655375	190.918831	-306.177236	-315.369624	91.923882	91.216775	48.083261	12.727922	-4.242641	8.485281
399.500000	688.500000	-2956.750000	-581.250000	-457.000000	2185.000000	-323.750000	-878.250000	-84.499260	-239.355645	363.806439	728.673538	-0.353553	-205.060967	-312.894751	-144.249783	-2.500000	-61.000000	-48.000000	-172.500000	-228.000000	362.500000	334.000000	168.500000	22.500000	-24.000000	-61.500000	-66.500000	-65.000000	-150.500000	-104.500000	-10.500000	-0.707107	-1.414214	-19.798990	-21.213203	-20.506097	-13.435029	-33.234019	-93.338095	-138.592929	-2.828427	118.793939	130.814755	122.329473	111.015765	74.246212	46.669048	18.384776	2.121320
647.000000	832.250000	-3076.250000	-1033.000000	-473.500000	2146.750000	-188.250000	-842.000000	-85.206367	-133.996735	210.010714	800.798430	15.909903	-128.693434	-291.327994	-188.090404	19.500000	-82.000000	-43.500000	-110.000000	-278.000000	331.000000	358.000000	187.500000	32.000000	-12.500000	-43.000000	-51.000000	-63.500000	-136.500000	-104.500000	-29.500000	12.727922	-0.707107	-20.506097	-34.648232	-29.698485	-2.121320	-16.263456	-67.175144	-137.178716	-32.526912	101.823376	127.279221	133.643182	118.086832	87.681241	45.961941	19.091883	4.949747
104.750000	-95.250000	-124.000000	-124.250000	32.250000	-1231.250000	79.500000	0.750000	-62.932504	105.712464	-512.298863	538.815367	66.114484	-57.629203	62.578950	-86.974134	-23.000000	-10.000000	16.000000	31.500000	551.500000	-1055.000000	314.000000	69.000000	28.500000	40.000000	-6.500000	-30.000000	-1.500000	24.000000	-13.000000	-32.000000	-4.949747	-10.606602	-7.778175	0.707107	-2.121320	16.263456	16.263456	11.313708	155.563492	177.483802	-298.399062	-313.955411	92.630988	98.287843	41.012193	11.313708	12.020815	5.656854
53.250000	-212.000000	-311.500000	-174.500000	38.250000	936.000000	-10.500000	-3.000000	-43.487067	41.012193	871.155554	-256.679762	4.949747	-50.204581	-22.273864	50.558135	-30.000000	-1.500000	18.500000	31.500000	-827.000000	771.000000	-110.500000	-71.500000	-32.500000	19.500000	-15.000000	-11.000000	3.500000	-21.000000	18.000000	11.500000	-10.606602	-9.192388	-2.121320	1.414214	6.363961	5.656854	-2.828427	36.062446	-200.111219	-171.826948	480.125504	40.305087	-48.083261	-36.062446	-26.870058	-24.748737	-19.798990	-2.121320
420.500000	892.750000	-3200.250000	-840.250000	-443.500000	2044.750000	-207.750000	-923.750000	-7.071068	-210.010714	35.708892	845.699710	23.334524	-100.762716	-362.745779	-198.343452	25.500000	-55.500000	-78.500000	-97.500000	-321.000000	318.500000	358.000000	222.000000	53.500000	-25.500000	-43.500000	-45.000000	-92.500000	-151.500000	-104.500000	-47.000000	4.949747	11.313708	-8.485281	-27.577164	-28.991378	-24.041631	-21.920310	-52.325902	-123.743687	-74.246212	84.852814	129.400541	132.936075	118.793939	97.580736	57.982756	28.284271	9.192388
-215.000000	-421.750000	-313.000000	-103.000000	45.500000	745.750000	-145.500000	-71.000000	59.750523	7.424621	1074.802307	-249.962247	-58.336309	-61.871843	30.405592	-25.455844	5.500000	27.000000	-20.000000	58.500000	-761.000000	608.000000	-130.500000	-44.000000	-36.500000	-7.000000	-15.500000	-18.000000	19.500000	-4.500000	-23.000000	-9.000000	-0.707107	5.656854	12.727922	4.242641	-6.363961	-7.778175	-0.707107	46.669048	-260.922402	-51.618795	455.376767	-12.727922	-60.104076	-38.183766	-23.334524	-9.192388	-12.020815	-12.727922
-236.250000	-489.000000	-266.000000	143.000000	-88.750000	-1238.000000	-169.000000	14.500000	-50.204581	37.123106	-557.907250	503.460028	25.455844	-63.639610	-70.357125	58.336309	-12.000000	-23.000000	-20.500000	48.000000	593.000000	-1075.000000	286.500000	95.500000	38.500000	-17.500000	-41.500000	-4.500000	-30.000000	-13.500000	25.500000	7.000000	-4.242641	-4.242641	-8.485281	-5.656854	-9.899495	-2.121320	11.313708	26.870058	177.483802	181.726443	-328.097546	-295.570635	98.287843	79.195959	45.254834	20.506097	12.020815	12.727922
559.250000	1049.750000	-2519.000000	-1611.750000	-580.750000	2142.250000	-704.500000	-1129.750000	-151.674405	-207.182287	212.132034	845.346157	-46.315494	-754.129382	135.410949	-325.976226	-15.000000	-100.500000	-58.500000	-123.500000	-285.000000	336.000000	351.500000	222.000000	29.500000	-38.000000	-6.500000	-876.000000	809.000000	-284.500000	-187.500000	-51.500000	-4.949747	-7.778175	-29.698485	-34.648232	-24.748737	-16.970563	-24.748737	-70.710678	-140.714249	-34.648232	104.651804	124.450793	125.157900	121.622366	96.166522	60.811183	26.162951	-4.242641
26.000000	-244.250000	-182.000000	23.000000	9.000000	1104.250000	-311.500000	-58.500000	41.012193	2.828427	395.979797	-247.840927	-114.904852	-24.395184	40.658640	-102.884037	24.500000	-4.500000	-7.500000	27.500000	-777.000000	1022.000000	-118.500000	-50.000000	-30.000000	-62.500000	-39.500000	14.000000	17.000000	12.500000	-22.000000	-35.500000	6.363961	9.899495	2.828427	-3.535534	-0.707107	-4.242641	0.000000	26.162951	-74.246212	-352.846284	448.305699	158.391919	-52.325902	-36.062446	-24.748737	-14.849242	-15.556349	-7.071068
97.250000	-101.000000	32.500000	-218.000000	36.250000	-1187.500000	-7.000000	-8.500000	-42.072853	32.526912	-682.711597	487.550126	30.052038	-9.545942	10.960155	49.851028	-33.000000	16.500000	7.500000	9.500000	586.000000	-1052.500000	279.000000	86.500000	25.000000	1.500000	-13.000000	17.500000	22.500000	-17.000000	13.500000	-2.000000	-8.485281	-12.727922	-0.707107	9.899495	-2.121320	8.485281	0.707107	16.970563	190.211724	159.099026	-357.796031	-258.093975	102.530483	75.660426	44.547727	15.556349	6.363961	7.778175
254.000000	-323.000000	-167.500000	-492.000000	198.500000	851.500000	-54.000000	-539.500000	25.102291	91.570328	1092.833530	-296.631295	-83.085047	25.102291	614.829346	-1286.580788	-4.000000	18.500000	29.500000	66.000000	-785.000000	666.500000	-130.000000	-70.500000	-37.500000	-22.000000	7.000000	-6.500000	11.000000	563.500000	-996.000000	241.500000	-7.071068	2.828427	3.535534	9.899495	12.727922	7.778175	6.363961	45.961941	-260.215295	-67.882251	472.347330	6.363961	-54.447222	-43.133514	-32.526912	-19.091883	-16.263456	-9.899495
38.750000	-296.000000	-154.250000	-451.750000	35.750000	-1071.000000	112.750000	-163.750000	-24.395184	85.559921	-1086.823123	359.210245	39.244426	54.447222	25.809398	-70.003571	7.000000	-11.500000	12.000000	62.000000	522.000000	-914.000000	233.500000	54.500000	24.000000	16.500000	18.000000	23.000000	24.500000	-18.000000	-43.500000	-9.500000	4.949747	-0.707107	-7.778175	0.000000	-1.414214	8.485281	7.778175	53.033009	231.931024	62.225397	-427.799603	-132.228968	109.601551	52.325902	28.284271	10.606602	9.192388	4.949747
-247.000000	-452.750000	-145.250000	-163.750000	195.000000	-1108.750000	79.250000	15.250000	28.284271	44.547727	-655.841540	500.631601	-24.748737	55.507882	-95.812969	37.476659	-11.000000	34.000000	29.500000	6.500000	541.500000	-1034.000000	315.000000	61.000000	-12.500000	0.500000	29.000000	17.500000	-41.000000	-18.500000	41.000000	-29.000000	-4.949747	-2.121320	8.485281	15.556349	11.313708	9.192388	1.414214	10.606602	166.170094	155.563492	-338.704148	-263.750829	111.015765	86.974134	37.476659	4.949747	-9.192388	-1.414214
-70.250000	-297.750000	-250.750000	-490.750000	42.750000	-1371.250000	39.750000	7.750000	5.303301	41.012193	-473.761543	558.967911	14.142136	50.558135	-24.041631	-27.930718	-22.000000	8.500000	-4.500000	37.500000	582.500000	-1090.500000	288.000000	113.500000	15.500000	6.500000	-1.500000	26.000000	-3.500000	5.500000	7.000000	-42.500000	-11.313708	-1.414214	6.363961	1.414214	-1.414214	0.707107	8.485281	21.920310	164.755880	190.918831	-295.570635	-338.704148	77.781746	93.338095	51.618795	28.284271	9.899495	2.121320
263.500000	978.000000	-2918.000000	-798.500000	-405.000000	1922.000000	-119.000000	-867.000000	-32.880465	-203.293200	39.597980	816.708332	41.012193	-120.915260	-298.045508	-187.029744	5.000000	-52.500000	-58.500000	-114.000000	-333.000000	292.000000	346.500000	210.500000	33.500000	-2.500000	-36.000000	-48.000000	-79.500000	-142.000000	-92.000000	-43.500000	0.707107	4.949747	-9.899495	-21.920310	-22.627417	-17.677670	-26.870058	-59.396970	-136.471609	-67.175144	86.267027	113.137085	125.865007	116.672619	94.045202	53.740115	18.384776	7.778175
-195.250000	-651.750000	-544.250000	-365.500000	37.250000	-22.250000	-129.250000	-135.500000	-3.535534	-13.081475	-813.172798	286.024693	-56.922096	-65.760931	43.840620	-77.781746	-18.500000	17.500000	-6.500000	-6.000000	530.000000	-637.000000	238.500000	-21.000000	-32.000000	-5.500000	-35.000000	-7.000000	27.500000	-4.500000	-37.000000	-12.000000	-7.071068	-4.949747	3.535534	8.485281	1.414214	-2.121320	-2.121320	0.707107	131.521861	138.592929	-436.284884	50.204581	130.107648	54.447222	8.485281	-16.970563	-13.435029	-9.192388
62.000000	-270.250000	33.250000	-45.500000	-88.500000	-1360.250000	104.750000	122.000000	-37.123106	45.608387	-409.768380	368.402633	78.488853	13.081475	-25.809398	77.428193	2.500000	-27.000000	-14.500000	45.000000	607.000000	-1046.500000	249.500000	49.500000	38.500000	21.500000	9.500000	-12.000000	-24.000000	7.500000	42.000000	-19.500000	6.363961	-2.828427	-7.071068	-9.899495	-9.192388	0.000000	11.313708	24.041631	173.948268	197.989899	-291.327994	-313.248304	79.903066	66.468037	22.627417	13.435029	13.435029	12.727922
50.000000	-127.500000	-178.500000	188.000000	-26.500000	887.000000	-150.000000	-23.500000	-94.398755	50.558135	1075.155861	-260.568849	-30.759145	-45.608387	-59.750523	83.792154	-34.000000	-13.500000	6.000000	54.500000	-785.000000	634.500000	-113.500000	-55.000000	-17.000000	-14.500000	-22.500000	-6.000000	-13.000000	-22.500000	12.000000	32.500000	-4.949747	-17.677670	-10.606602	0.000000	2.828427	1.414214	3.535534	39.597980	-272.236111	-55.861436	458.205194	3.535534	-43.133514	-41.012193	-26.870058	-14.142136	-9.192388	-3.535534
-139.750000	-269.750000	-255.250000	-305.250000	-34.250000	-1204.250000	64.750000	-39.750000	9.899495	-44.901281	-653.366666	484.721699	45.608387	-16.970563	28.284271	-60.457630	-5.000000	10.000000	-19.500000	5.000000	607.000000	-1046.000000	265.000000	96.500000	19.000000	22.500000	4.000000	-10.000000	7.500000	2.500000	-0.500000	-39.000000	0.707107	-2.121320	4.242641	2.828427	-4.242641	-9.192388	-7.071068	18.384776	197.989899	164.048773	-355.674711	-258.093975	94.045202	74.246212	45.961941	21.213203	7.071068	5.656854
266.500000	1050.000000	-2893.000000	-660.500000	-344.000000	1988.500000	-286.000000	-844.000000	30.759145	-278.953625	175.008928	768.271518	45.961941	-142.128463	-298.045508	-201.171879	38.000000	-30.500000	-45.000000	-179.500000	-300.000000	335.500000	315.000000	209.500000	63.000000	-29.000000	-63.000000	-51.000000	-78.000000	-128.500000	-92.500000	-39.000000	14.849242	12.020815	-2.121320	-15.556349	-16.263456	-17.677670	-44.547727	-86.267027	-142.128463	-43.133514	102.530483	124.450793	113.844192	109.601551	86.974134	62.225397	33.941125	12.727922
141.250000	909.000000	-3014.500000	-857.750000	-413.750000	1967.500000	-216.500000	-904.750000	-57.629203	-184.554870	-10.253048	866.559360	-27.577164	-80.610173	-286.024693	-243.244733	-2.000000	-59.500000	-49.000000	-120.000000	-348.000000	308.500000	355.500000	229.000000	30.000000	-46.000000	-25.000000	-34.000000	-77.500000	-138.000000	-129.500000	-28.500000	-0.707107	0.707107	-12.020815	-25.455844	-21.213203	-12.727922	-24.041631	-63.639610	-133.643182	-82.731493	82.024387	122.329473	125.157900	124.450793	99.702056	61.518290	21.920310	2.121320
-33.750000	-522.250000	-483.250000	-5.000000	-17.250000	986.250000	-321.250000	-38.000000	-40.305087	33.587572	558.614357	-300.166829	-47.729708	-101.823376	8.485281	1.414214	-22.000000	-8.000000	-9.500000	50.000000	-769.000000	987.000000	-154.500000	-60.000000	-1.000000	-36.500000	-52.000000	-10.000000	9.500000	-10.500000	-9.500000	4.500000	-12.727922	-4.242641	-4.949747	0.707107	-1.414214	-3.535534	7.071068	36.769553	-86.267027	-315.369624	472.347330	127.279221	-67.175144	-45.254834	-28.284271	-15.556349	-0.707107	-2.121320
147.250000	-291.500000	-293.750000	-6.000000	22.750000	914.500000	-176.750000	-4.500000	-0.707107	22.273864	937.623592	-228.395490	-146.017550	-11.313708	16.617009	-1.060660	-5.500000	-0.500000	-4.000000	53.500000	-812.500000	773.500000	-130.500000	-28.500000	-35.500000	-49.000000	-2.500000	-9.500000	3.500000	-1.000000	-11.500000	5.000000	-4.949747	1.414214	-0.707107	1.414214	1.414214	-4.242641	0.000000	44.547727	-197.989899	-161.927453	492.146320	30.405592	-60.104076	-38.183766	-16.970563	-6.363961	-8.485281	-17.677670
728.500000	-2967.250000	-772.000000	260.000000	2115.500000	-237.750000	-867.500000	175.500000	313.248304	731.148412	-1.414214	-148.138871	-254.911995	-204.000306	25.809398	59.043416	-237.500000	349.500000	335.500000	160.500000	36.500000	-23.500000	-39.500000	-71.000000	-60.000000	-124.500000	-113.500000	-33.000000	4.000000	10.500000	39.000000	11.500000	-132.936075	-13.435029	113.137085	126.572114	119.501046	114.551299	73.539105	43.133514	24.748737	2.828427	-6.363961	-9.899495	-13.435029	-14.142136	-21.920310	-26.162951	-19.798990	-25.455844
-116.750000	-136.250000	-16.750000	99.000000	-18.250000	-1293.250000	58.750000	33.500000	-38.890873	-8.131728	-720.895363	497.803174	60.811183	-19.445436	-46.315494	53.386562	-35.000000	17.000000	-20.000000	26.500000	582.500000	-1087.000000	286.500000	84.500000	23.000000	31.000000	-5.500000	-23.000000	-15.500000	-8.000000	17.500000	9.000000	-12.727922	-11.313708	-0.707107	10.606602	-6.363961	-4.949747	-0.707107	26.870058	190.918831	156.270599	-362.038672	-274.357431	101.116270	80.610173	43.133514	16.970563	6.363961	7.778175
332.250000	-1171.250000	-67.500000	-206.000000	-579.750000	-599.250000	-61.000000	206.000000	6.717514	-991.363707	-211.778481	-120.208153	-72.478445	-3.889087	57.275649	37.476659	-4.000000	13.500000	42.000000	-86.000000	126.000000	-126.500000	-65.000000	-19.000000	-38.500000	0.000000	6.000000	-26.500000	4.500000	31.500000	33.500000	-1.500000	-2.121320	-0.707107	2.121320	8.485281	17.677670	-30.405592	-388.201623	383.958982	221.324423	-57.275649	-48.083261	-38.890873	-25.455844	-19.798990	-9.899495	-4.242641	-8.485281	-16.263456
68.250000	-431.500000	-472.500000	-90.500000	87.750000	975.500000	33.500000	-216.000000	-28.284271	26.516504	632.860569	-292.742207	-50.204581	4.242641	-58.336309	-64.700270	-33.000000	21.000000	15.000000	29.500000	-785.500000	937.500000	-128.500000	-75.500000	-47.000000	14.000000	12.000000	-18.000000	-7.500000	-27.000000	-38.000000	-7.500000	-12.020815	-10.606602	2.121320	10.606602	8.485281	1.414214	-2.121320	32.526912	-106.066017	-287.792460	479.418398	101.116270	-60.104076	-38.183766	-32.526912	-21.920310	-19.798990	-12.727922
284.750000	-166.000000	-71.500000	43.000000	-105.750000	-1054.000000	-47.500000	123.500000	-33.234019	-1.060660	-707.106781	472.347330	-38.890873	17.677670	-31.466252	72.478445	-29.000000	-6.000000	-26.500000	34.000000	607.000000	-1010.000000	276.000000	93.000000	15.000000	-24.000000	5.500000	-3.500000	-36.000000	10.500000	34.000000	4.500000	-17.677670	-3.535534	-2.121320	-2.121320	-14.142136	-3.535534	0.000000	35.355339	212.839141	149.199531	-369.109740	-223.445743	108.894444	70.710678	41.719300	23.334524	8.485281	0.000000
491.250000	655.500000	-2744.250000	-774.000000	-591.250000	2168.000000	-378.750000	-683.500000	-109.601551	-248.548034	351.785624	735.037499	-57.275649	-160.866793	-213.192695	-150.967298	4.500000	-90.500000	-74.500000	-129.000000	-216.500000	351.000000	325.500000	166.000000	19.000000	-45.000000	-64.500000	-54.000000	-43.500000	-106.000000	-90.000000	-19.500000	6.363961	-2.828427	-24.748737	-33.941125	-27.577164	-25.455844	-28.284271	-72.124892	-127.279221	-3.535534	113.137085	130.107648	122.329473	107.480231	82.024387	36.769553	14.849242	-2.121320
516.750000	1068.750000	-2889.500000	-489.250000	-430.250000	2114.750000	-198.000000	-754.750000	-85.206367	-210.010714	177.837355	832.264681	20.859650	-172.180501	-336.582828	-116.319066	-25.000000	-57.500000	-39.000000	-154.000000	-280.500000	328.000000	347.500000	209.500000	25.000000	-7.500000	-36.500000	-80.000000	-101.000000	-131.000000	-74.500000	-12.000000	-9.899495	-5.656854	-12.727922	-24.748737	-18.384776	-11.313708	-29.698485	-84.852814	-139.300036	-36.769553	94.752309	128.693434	126.572114	120.208153	96.166522	51.618795	15.556349	4.242641
-111.250000	-188.750000	-1162.000000	-408.250000	-16.750000	-1480.750000	234.500000	-141.750000	-38.183766	22.980970	-641.699404	38.183766	901.914699	-165.816540	-123.743687	-3.181981	-17.000000	1.000000	-13.000000	31.500000	597.500000	-1037.000000	295.000000	-624.000000	1108.000000	-94.500000	-52.500000	-66.000000	-56.500000	-39.500000	15.500000	-41.000000	-7.071068	-5.656854	-5.656854	5.656854	-5.656854	0.000000	4.242641	27.577164	198.697006	159.806133	-346.482323	-261.629509	97.580736	94.752309	0.707107	-371.231060	407.293506	222.031529
455.750000	717.250000	-3620.500000	-1093.000000	-428.250000	2852.750000	-233.500000	-846.500000	-63.993164	-186.676190	891.661651	590.080609	49.497475	-226.981277	-312.894751	-179.958676	-25.500000	-47.000000	-67.000000	-54.000000	-1143.500000	1082.500000	217.500000	175.000000	37.000000	2.000000	-61.000000	-78.000000	-101.000000	-135.500000	-95.500000	-26.000000	-10.606602	-4.242641	-5.656854	-25.455844	-23.334524	-24.748737	-26.870058	-7.071068	-316.783838	-251.022907	564.978318	161.220346	67.175144	80.610173	73.539105	48.083261	21.920310	6.363961
-503.750000	-484.750000	-223.000000	-44.000000	31.250000	1031.250000	-245.000000	46.000000	-6.010408	41.719300	407.647059	-321.733585	-113.137085	-6.363961	-1.414214	31.819805	18.500000	-10.000000	17.000000	12.000000	-815.500000	1017.000000	-127.500000	-83.500000	-36.000000	-55.000000	-17.500000	2.500000	-1.000000	5.000000	8.500000	-0.500000	16.970563	-0.707107	-4.242641	-2.828427	3.535534	7.778175	2.121320	13.435029	-97.580736	-350.017857	456.790981	152.735065	-53.033009	-42.426407	-39.597980	-20.506097	-15.556349	-9.899495
238.750000	796.250000	-3159.250000	-865.250000	-600.750000	2159.750000	-228.750000	-1029.750000	-65.760931	-301.581042	278.600072	766.150197	41.012193	-129.754094	-358.503138	-196.222132	11.500000	-79.500000	-85.500000	-155.000000	-267.000000	366.000000	323.000000	189.500000	50.000000	-18.000000	-53.000000	-41.500000	-55.000000	-186.000000	-115.500000	-44.000000	4.242641	3.535534	-16.970563	-33.234019	-30.405592	-29.698485	-38.183766	-77.781746	-135.764502	-26.870058	113.844192	136.471609	120.915260	109.601551	87.681241	47.376154	26.162951	10.606602
341.500000	707.000000	-3208.250000	-952.000000	-333.000000	2151.000000	-284.750000	-854.500000	-20.152543	-220.263762	292.742207	791.959595	12.020815	-148.138871	-335.522168	-148.845977	18.000000	-48.500000	-40.500000	-162.000000	-259.000000	345.000000	337.000000	200.000000	43.000000	-28.000000	-59.500000	-40.000000	-76.500000	-155.000000	-85.000000	-30.500000	1.414214	9.899495	-12.727922	-16.263456	-12.020815	-15.556349	-27.577164	-94.045202	-146.371104	-14.849242	112.429978	125.157900	123.743687	113.844192	89.095454	52.325902	24.748737	6.363961
44.750000	-284.000000	-360.250000	-177.500000	33.250000	1124.000000	-160.250000	-54.000000	-27.577164	15.909903	695.793073	-231.931024	-151.674405	24.041631	28.637825	-170.059181	-22.500000	3.500000	14.000000	19.500000	-842.000000	934.000000	-104.000000	-58.000000	-46.500000	-37.000000	0.000000	3.000000	-1.500000	20.000000	-10.000000	-91.500000	-6.363961	-7.071068	0.000000	2.121320	6.363961	2.121320	-5.656854	27.577164	-144.249783	-271.529004	493.560533	98.994949	-48.083261	-31.112698	-25.455844	-15.556349	-9.899495	-23.334524
576.500000	-2931.000000	-713.250000	-85.500000	2286.000000	-281.500000	-772.750000	154.500000	555.432377	694.732413	-55.507882	-144.603337	-328.804653	-131.168308	45.961941	28.284271	-118.000000	366.500000	324.500000	156.000000	7.500000	-31.000000	-54.000000	-51.500000	-73.500000	-128.500000	-81.000000	-26.500000	37.000000	12.000000	36.000000	-1.000000	-118.793939	43.840620	127.986327	128.693434	122.329473	104.651804	72.124892	38.183766	11.313708	-4.949747	-12.727922	-8.485281	-13.435029	-21.920310	-14.142136	-23.334524	-19.091883	-36.769553
-884.750000	757.000000	-164.750000	-214.500000	748.750000	556.500000	82.250000	-20.000000	-77.781746	974.039591	-88.034794	76.013979	67.528698	-26.162951	8.838835	-42.779960	-43.000000	-2.000000	85.000000	346.500000	-758.500000	260.000000	52.000000	4.500000	24.500000	34.000000	4.000000	-25.000000	13.000000	5.500000	-10.500000	-38.000000	-15.556349	-14.142136	-7.778175	4.949747	4.949747	78.488853	232.638131	-62.225397	-446.891486	-47.376154	119.501046	62.932504	28.284271	11.313708	6.363961	-2.828427	9.192388	5.656854
110.250000	1308.250000	-2538.000000	-798.500000	-582.250000	1812.750000	-124.000000	-724.500000	-33.941125	-354.614051	207.182287	703.924801	100.409163	-156.270599	-224.152850	-181.726443	10.000000	-58.000000	-85.500000	-181.000000	-274.000000	317.000000	270.500000	199.000000	68.000000	1.000000	-47.500000	-42.500000	-44.000000	-113.000000	-94.500000	-46.500000	1.414214	5.656854	-9.899495	-28.284271	-28.284271	-33.234019	-49.497475	-84.852814	-139.300036	-30.405592	102.530483	112.429978	94.752309	96.873629	85.559921	55.861436	31.112698	18.384776
163.750000	-295.750000	-417.000000	-54.500000	-29.750000	1131.250000	-188.000000	92.000000	-45.254834	10.253048	610.586706	-366.988419	31.819805	-135.764502	64.700270	-42.779960	-35.000000	2.000000	-14.000000	26.500000	-785.500000	1034.000000	-137.000000	-109.000000	10.000000	7.000000	-49.500000	-44.500000	15.500000	21.000000	-0.500000	-21.000000	-14.142136	-8.485281	-2.121320	3.535534	-2.828427	-4.242641	2.828427	24.748737	-94.752309	-314.662518	485.075252	145.663997	-55.154329	-46.669048	-47.376154	-27.577164	0.000000	4.242641
-206.750000	-256.000000	-122.500000	152.500000	-29.250000	-904.000000	-91.000000	30.000000	49.497475	8.131728	-1151.876947	453.962554	0.353553	-97.934289	63.993164	-21.566757	28.000000	9.000000	-30.000000	43.500000	475.500000	-887.500000	286.000000	64.000000	5.500000	15.000000	-29.000000	-33.500000	-2.500000	27.000000	5.000000	-33.500000	9.192388	9.192388	2.828427	1.414214	-16.263456	-3.535534	0.707107	48.083261	222.738636	41.012193	-427.799603	-120.208153	123.743687	71.417785	34.648232	12.020815	3.535534	-2.828427
-93.750000	-561.750000	-276.250000	-194.000000	149.250000	984.250000	-136.750000	76.500000	18.738330	75.660426	1069.499007	-252.437121	-126.572114	-20.859650	59.750523	-51.265242	-25.000000	18.500000	28.000000	58.000000	-810.500000	679.000000	-96.500000	-86.500000	-63.000000	-20.000000	-4.500000	-7.000000	-2.500000	26.000000	0.500000	-17.000000	-15.556349	0.000000	9.192388	4.242641	9.899495	7.071068	2.121320	43.133514	-270.821897	-73.539105	470.933116	16.970563	-41.012193	-31.819805	-30.405592	-29.698485	-23.334524	-20.506097
-74.250000	-361.250000	-325.750000	-92.250000	-93.750000	915.250000	-157.250000	-34.250000	50.204581	11.667262	928.431204	-278.246518	-38.183766	-54.800776	42.779960	-70.003571	38.500000	-20.500000	-36.000000	63.500000	-812.500000	755.500000	-116.000000	-73.500000	-20.500000	-12.500000	-25.000000	-12.500000	3.000000	6.500000	-10.500000	-27.500000	9.899495	16.263456	1.414214	-13.435029	-14.142136	-8.485281	3.535534	48.083261	-205.768073	-152.735065	482.246825	33.234019	-50.204581	-37.476659	-31.819805	-19.798990	-9.192388	-5.656854
-43.750000	-430.500000	-735.250000	-388.000000	-18.750000	1175.500000	-177.250000	-80.000000	-8.131728	24.748737	436.284884	-234.052345	-47.022601	-66.468037	8.485281	-69.296465	4.000000	-19.500000	10.000000	17.000000	-768.000000	1037.000000	-105.500000	-59.500000	-28.500000	-9.000000	-32.000000	-11.000000	11.000000	-11.000000	-9.000000	-30.000000	2.121320	2.121320	-2.121320	-8.485281	2.121320	3.535534	-0.707107	21.920310	-72.831998	-348.603643	456.083874	160.513239	-50.911688	-28.991378	-27.577164	-14.142136	-9.899495	-9.192388
150.250000	978.750000	-2627.000000	-803.750000	-349.250000	1900.250000	-128.000000	-898.250000	37.476659	-211.778481	84.145707	724.430897	-36.062446	-21.920310	-318.198052	-175.716035	56.000000	-44.000000	-59.000000	-139.500000	-333.000000	333.000000	313.500000	184.000000	27.000000	-39.000000	-10.000000	-7.000000	-68.000000	-152.000000	-99.000000	-29.500000	21.920310	16.263456	-5.656854	-21.213203	-23.334524	-16.263456	-25.455844	-77.074639	-141.421356	-65.053824	95.459415	126.572114	115.258405	106.066017	78.488853	53.033009	24.041631	-1.414214
287.500000	-390.000000	-391.000000	-127.250000	-103.000000	918.000000	-191.000000	-191.250000	-92.984542	87.327687	1033.083007	-214.253355	-110.308658	-36.769553	8.838835	-43.133514	-34.500000	-24.000000	-22.000000	99.500000	-772.500000	697.500000	-109.500000	-43.500000	-37.000000	-32.000000	-15.000000	0.000000	29.000000	-34.500000	-37.500000	3.500000	-11.313708	-13.435029	-11.313708	-7.071068	-12.020815	-0.707107	16.263456	59.396970	-219.203102	-103.944697	477.297077	11.313708	-53.033009	-31.112698	-21.213203	-10.606602	-9.899495	-15.556349
663.500000	1220.000000	-2753.000000	-473.000000	-708.000000	1917.500000	-201.000000	-825.000000	-148.138871	-211.071374	171.473394	776.756799	77.781746	-153.442172	-309.712770	-168.291414	6.000000	-122.500000	-83.500000	-98.000000	-269.000000	312.500000	312.500000	208.000000	71.000000	-13.000000	-53.500000	-59.500000	-92.000000	-128.000000	-103.000000	-22.000000	6.363961	-3.535534	-32.526912	-48.790368	-38.890873	-21.213203	-23.334524	-51.618795	-119.501046	-41.719300	97.580736	113.844192	109.601551	110.308658	90.509668	56.568542	31.819805	17.677670
268.000000	1464.250000	-2656.250000	-759.250000	-695.000000	1918.750000	-72.250000	-743.250000	-36.769553	-309.712770	49.497475	793.020255	37.830213	-108.187338	-248.548034	-127.986327	24.500000	-88.500000	-105.500000	-143.500000	-336.500000	328.500000	320.500000	233.000000	47.500000	-10.000000	-8.500000	-66.500000	-70.000000	-117.500000	-87.500000	-19.500000	7.778175	9.899495	-11.313708	-45.961941	-43.133514	-31.112698	-38.890873	-65.053824	-130.107648	-77.074639	94.045202	123.036580	117.379726	106.773124	94.045202	67.175144	28.284271	7.778175
-134.750000	-325.250000	-109.250000	-123.000000	-97.750000	1071.250000	-227.250000	-29.000000	-35.001786	-2.121320	398.101118	-266.225703	-164.402327	7.071068	28.991378	-43.840620	-21.000000	-21.500000	-11.000000	32.000000	-773.500000	1021.500000	-109.500000	-63.000000	-70.500000	-42.000000	-14.000000	25.000000	18.500000	-3.500000	-7.000000	-12.000000	-8.485281	-2.828427	-2.121320	-11.313708	-2.121320	-6.363961	-0.707107	30.405592	-71.417785	-354.967604	451.841233	152.735065	-53.740115	-33.234019	-33.234019	-13.435029	-21.920310	-25.455844
302.750000	803.000000	-2904.500000	-864.000000	-464.750000	1959.000000	-238.000000	-715.500000	-62.225397	-191.979491	113.137085	777.817459	-5.303301	-193.393705	-161.573900	-276.125198	21.000000	-74.000000	-61.000000	-108.500000	-304.000000	333.000000	315.000000	214.000000	30.000000	-26.500000	-36.000000	-90.500000	-52.000000	-73.500000	-119.500000	-65.000000	11.313708	2.828427	-17.677670	-28.991378	-24.748737	-17.677670	-21.920310	-59.396970	-126.572114	-60.104076	96.166522	125.865007	115.258405	108.187338	91.923882	56.568542	17.677670	4.949747
435.750000	921.250000	-3009.250000	-716.500000	-462.750000	2063.250000	-455.750000	-890.500000	-33.941125	-201.878986	100.762716	797.616449	7.071068	-228.041937	-226.981277	-166.877200	30.500000	-77.500000	-65.500000	-109.000000	-319.500000	351.000000	333.000000	221.000000	71.500000	-50.500000	-95.000000	-56.500000	-29.000000	-142.000000	-120.000000	-16.000000	12.020815	9.899495	-14.849242	-32.526912	-23.334524	-21.213203	-21.920310	-61.518290	-128.693434	-68.589358	98.994949	135.764502	125.865007	110.308658	91.923882	65.053824	41.012193	9.192388
-282.000000	-344.250000	-357.500000	45.750000	-163.500000	880.750000	-198.000000	-16.250000	10.253048	-47.729708	978.282232	-306.177236	-68.235804	-2.474874	-44.901281	-21.920310	20.500000	-7.000000	-48.000000	31.500000	-795.000000	770.500000	-153.000000	-52.000000	-6.000000	-40.500000	-17.500000	5.000000	-29.000000	5.500000	3.500000	-25.500000	12.020815	1.414214	0.707107	-7.778175	-19.091883	-13.435029	-4.242641	36.062446	-204.353860	-144.956890	488.610786	35.355339	-62.225397	-49.497475	-29.698485	-8.485281	1.414214	-5.656854
10.750000	-422.000000	-455.750000	-96.250000	7.250000	935.000000	-135.250000	-128.250000	-34.648232	83.792154	363.452886	-295.570635	-21.213203	-51.265242	-19.445436	-34.648232	-2.500000	-19.500000	13.000000	56.500000	-749.500000	1001.500000	-143.500000	-70.500000	-9.500000	-9.500000	-37.500000	5.000000	-3.000000	-18.500000	-24.500000	20.500000	0.000000	-3.535534	-7.071068	-6.363961	0.000000	8.485281	9.192388	38.183766	-59.396970	-355.674711	439.113311	149.906638	-65.760931	-39.597980	-31.112698	-19.091883	-8.485281	-0.707107
-59.500000	-390.500000	-382.750000	-203.250000	-68.500000	-1095.500000	105.750000	-61.250000	-10.606602	31.819805	-922.774349	439.113311	19.091883	80.963726	-130.461201	41.719300	4.500000	-9.500000	-18.000000	43.000000	575.500000	-986.500000	268.000000	69.000000	20.000000	11.000000	34.000000	6.500000	-61.500000	-23.000000	17.500000	-10.500000	3.535534	0.000000	-4.242641	-3.535534	-13.435029	2.121320	3.535534	43.133514	229.102597	106.773124	-408.000613	-185.261977	109.601551	68.589358	34.648232	16.263456	12.020815	0.707107
541.250000	1061.750000	-2749.500000	-622.000000	-601.750000	2171.250000	-240.000000	-834.000000	-88.034794	-262.336616	301.227489	749.886741	48.436815	-117.026172	-359.917352	-164.048773	16.500000	-81.000000	-65.000000	-170.000000	-249.500000	353.500000	347.500000	164.000000	49.500000	-26.000000	-68.500000	-21.000000	-76.500000	-147.500000	-90.000000	-33.000000	12.727922	-2.121320	-20.506097	-36.062446	-33.234019	-14.849242	-37.476659	-86.974134	-135.764502	-17.677670	113.844192	128.693434	127.986327	114.551299	77.074639	40.305087	19.091883	15.556349
-242.000000	-243.500000	-44.750000	-404.750000	-20.000000	-1252.000000	112.250000	143.750000	5.656854	53.033009	-1009.394930	426.031836	48.436815	1.414214	71.417785	-27.930718	10.000000	-1.000000	-21.500000	51.500000	547.500000	-1023.000000	257.500000	70.000000	27.000000	23.500000	8.500000	-1.500000	7.000000	38.000000	15.000000	-34.500000	3.535534	2.121320	-1.414214	0.000000	-13.435029	1.414214	10.606602	39.597980	219.203102	95.459415	-419.314321	-197.282792	106.773124	63.639610	37.476659	10.606602	6.363961	7.778175
332.750000	823.500000	-3038.250000	-680.250000	-539.250000	2294.500000	-256.750000	-803.750000	2.474874	-211.424928	165.462987	875.398195	-56.568542	-124.804347	-335.875721	-148.845977	62.500000	-80.000000	-75.500000	-127.500000	-321.000000	356.000000	393.500000	194.500000	-0.500000	-32.500000	-29.000000	-67.500000	-107.500000	-121.500000	-85.500000	-37.000000	27.577164	15.556349	-12.020815	-40.305087	-38.890873	-15.556349	-24.041631	-72.831998	-147.785317	-50.204581	104.651804	138.592929	144.956890	131.521861	94.752309	43.133514	8.485281	-6.363961
176.500000	-268.000000	-120.000000	-391.250000	59.000000	-1153.500000	63.000000	27.250000	-30.052038	107.126677	-797.262896	469.165349	-9.899495	67.882251	-22.627417	34.294679	-15.500000	-1.000000	13.500000	52.000000	573.500000	-1024.000000	282.500000	78.000000	5.500000	1.500000	11.500000	26.500000	-5.000000	-8.000000	23.000000	-5.500000	-4.949747	-5.656854	-2.828427	1.414214	-2.828427	13.435029	14.849242	33.234019	204.353860	132.936075	-379.716341	-226.981277	105.358910	76.367532	36.062446	19.091883	4.242641	-0.707107
-146.500000	-142.000000	-243.750000	288.000000	40.500000	988.500000	-209.250000	-154.000000	55.154329	-22.627417	364.513546	-285.317586	-65.053824	-49.143921	35.355339	-191.625938	18.000000	16.000000	-0.500000	0.500000	-778.000000	1026.500000	-156.000000	-42.500000	-11.500000	-38.500000	-21.000000	-17.500000	2.000000	22.000000	-56.500000	-68.500000	5.656854	7.071068	8.485281	1.414214	0.000000	-2.121320	-7.778175	16.970563	-72.831998	-359.917352	445.477272	160.513239	-65.760931	-45.961941	-24.041631	-9.192388	-4.242641	-4.949747
198.750000	-2627.500000	-272.750000	82.000000	2195.250000	-250.500000	-770.750000	10.000000	929.138310	434.517117	-50.204581	-97.580736	-400.575992	-41.719300	68.589358	-33.941125	285.000000	348.000000	238.000000	75.500000	12.500000	-36.500000	-25.500000	-49.500000	-117.000000	-152.500000	-66.500000	31.500000	42.500000	10.500000	-24.000000	1.000000	57.275649	123.743687	118.793939	124.450793	101.116270	68.589358	38.183766	17.677670	11.313708	-3.535534	-11.313708	-14.849242	-12.020815	-7.071068	-14.849242	-19.798990	-33.941125	-48.083261
75.250000	869.000000	-3145.500000	-978.000000	-597.750000	2078.000000	-261.500000	-805.500000	-71.064232	-258.093975	76.367532	861.256059	-50.911688	-130.814755	-276.125198	-172.887608	20.500000	-92.000000	-82.000000	-123.000000	-325.500000	335.500000	344.500000	240.500000	34.500000	-41.500000	-37.500000	-59.500000	-77.000000	-118.500000	-96.500000	-27.000000	7.778175	5.656854	-19.091883	-38.890873	-29.698485	-28.284271	-29.698485	-63.639610	-132.936075	-68.589358	92.630988	131.521861	126.572114	117.379726	103.944697	63.639610	26.162951	-1.414214
470.500000	1033.500000	-2811.500000	-302.250000	-548.500000	2125.500000	-404.000000	-788.250000	-120.208153	-196.575685	135.764502	877.519515	-35.001786	-215.314015	-327.036886	-90.509668	-14.000000	-91.000000	-49.500000	-129.500000	-304.500000	332.500000	353.500000	226.500000	28.500000	-41.000000	-84.000000	-62.500000	-74.500000	-159.000000	-77.000000	14.000000	-4.242641	-4.242641	-23.334524	-37.476659	-26.162951	-11.313708	-27.577164	-69.296465	-136.471609	-50.911688	94.752309	129.400541	125.865007	125.157900	103.237590	57.275649	19.798990	0.707107
4.000000	-410.750000	-389.750000	-5.750000	-29.500000	1089.250000	-154.250000	-71.750000	41.365747	-17.324116	700.389267	-313.248304	-74.953319	-6.717514	-43.487067	-16.970563	24.500000	-1.000000	-22.500000	26.000000	-794.500000	957.000000	-118.500000	-84.500000	-37.000000	-18.000000	-13.500000	-12.000000	-5.500000	-9.000000	-13.000000	-9.000000	9.192388	7.071068	3.535534	-3.535534	-5.656854	-9.192388	-0.707107	27.577164	-118.793939	-276.478751	491.439213	108.187338	-50.911688	-40.305087	-40.305087	-19.798990	-12.727922	-12.727922
43.250000	-266.750000	103.250000	-42.500000	88.250000	-1346.250000	152.250000	-9.500000	-9.545942	20.506097	-586.898628	485.428805	-22.980970	68.589358	-35.355339	36.769553	-29.000000	24.500000	10.000000	18.000000	608.500000	-1078.500000	267.000000	71.500000	-10.500000	23.000000	21.000000	14.000000	-9.000000	-16.000000	7.500000	11.500000	-8.485281	-8.485281	4.949747	11.313708	4.242641	2.828427	-2.121320	23.334524	191.625938	176.776695	-336.582828	-294.863528	82.024387	83.438600	42.426407	10.606602	-0.707107	-7.071068
-45.750000	-368.750000	-244.000000	-119.500000	-90.250000	932.750000	-114.000000	5.500000	-75.660426	40.658640	750.240295	-301.581042	-45.254834	-65.760931	28.991378	-14.142136	-16.500000	-30.500000	-3.000000	50.500000	-814.500000	875.500000	-134.000000	-75.500000	-40.000000	5.000000	-24.500000	-17.500000	13.500000	12.500000	-2.500000	-18.500000	0.000000	-9.192388	-12.020815	-9.899495	-2.828427	0.000000	4.242641	40.305087	-145.663997	-242.537626	488.610786	73.539105	-57.982756	-42.426407	-31.819805	-22.627417	-17.677670	-10.606602
293.500000	965.500000	-3025.750000	-632.250000	-460.000000	2293.500000	-295.250000	-860.750000	-52.679455	-260.568849	132.936075	905.803787	-50.911688	-164.402327	-306.884343	-151.674405	4.500000	-51.000000	-55.500000	-171.000000	-329.500000	359.500000	388.500000	221.500000	3.500000	-29.500000	-45.500000	-72.000000	-75.500000	-137.500000	-105.000000	-15.500000	4.242641	-0.707107	-12.020815	-21.920310	-23.334524	-16.970563	-38.183766	-84.852814	-145.663997	-58.689863	102.530483	141.421356	143.542677	131.521861	102.530483	52.325902	10.606602	-5.656854
-28.500000	-170.750000	-408.000000	-21.500000	-133.000000	897.750000	-101.500000	-117.500000	-89.449008	58.336309	1113.693180	-167.937861	-91.570328	44.194174	-111.722871	9.192388	-13.000000	-52.500000	-11.500000	76.000000	-767.000000	582.000000	-91.000000	-23.500000	-33.500000	-34.000000	-2.000000	15.500000	-27.500000	-29.500000	1.500000	0.500000	-0.707107	-6.363961	-16.970563	-14.849242	-4.242641	-2.121320	9.192388	45.961941	-291.327994	-22.627417	448.305699	-14.142136	-43.840620	-26.870058	-14.849242	-4.242641	-10.606602	-11.313708
337.250000	-462.000000	-242.750000	-208.250000	149.250000	945.500000	-95.250000	42.250000	77.428193	84.852814	1094.954851	-270.468344	-144.956890	27.223611	12.020815	-19.445436	35.000000	14.500000	7.000000	67.000000	-764.000000	701.500000	-125.000000	-70.500000	-57.500000	-25.500000	16.500000	-4.000000	-3.500000	22.500000	0.000000	-17.500000	10.606602	13.435029	7.778175	4.242641	0.707107	4.949747	10.606602	44.547727	-236.173665	-82.024387	475.882864	19.798990	-53.740115	-38.183766	-27.577164	-22.627417	-17.677670	-24.041631
-358.500000	-511.250000	-223.500000	-468.000000	38.500000	-1266.250000	138.000000	-20.000000	-17.677670	38.890873	-776.756799	461.033621	-1.060660	61.164737	38.890873	-73.539105	-17.500000	14.500000	-1.000000	29.000000	586.000000	-1064.500000	277.500000	66.500000	-4.500000	18.000000	28.500000	17.000000	-8.500000	18.500000	-12.000000	-35.000000	-4.242641	-7.778175	0.707107	8.485281	-4.242641	4.242641	4.949747	26.162951	199.404112	147.078210	-379.009235	-249.608694	101.116270	76.367532	36.769553	12.020815	0.000000	-3.535534
218.750000	-330.250000	-307.250000	-236.250000	11.250000	-1072.250000	52.750000	-33.250000	-90.509668	102.176930	-858.781186	399.515331	84.499260	-21.213203	-38.537320	17.677670	-37.000000	-17.000000	7.000000	64.500000	572.500000	-979.000000	273.500000	56.500000	32.500000	29.000000	-8.000000	-1.000000	-15.000000	-15.500000	6.000000	-7.000000	-15.556349	-11.313708	-14.142136	2.828427	-0.707107	7.778175	16.970563	40.305087	217.788889	116.672619	-393.858477	-190.211724	113.844192	65.053824	24.748737	15.556349	10.606602	11.313708
-28.500000	-438.250000	-326.750000	-215.250000	165.000000	1091.250000	-103.750000	11.750000	94.398755	3.181981	703.571247	-274.003878	-97.227182	-21.213203	12.374369	-28.991378	26.000000	33.500000	20.500000	18.000000	-841.000000	923.000000	-106.500000	-82.000000	-50.000000	-24.500000	6.500000	-4.500000	-7.000000	11.500000	-1.000000	-12.000000	10.606602	9.192388	16.263456	7.071068	9.899495	0.707107	-9.192388	30.405592	-147.785317	-265.165043	492.146320	96.166522	-45.961941	-35.355339	-31.819805	-28.991378	-24.041631	-12.727922
135.250000	672.750000	160.500000	-107.750000	-137.250000	190.750000	99.000000	28.750000	66.468037	-166.523647	7.424621	46.669048	58.336309	20.859650	-7.778175	42.072853	19.000000	22.000000	-46.500000	-66.000000	-28.000000	30.500000	39.000000	3.000000	16.000000	18.500000	3.500000	14.000000	12.000000	-8.000000	5.500000	14.000000	3.535534	9.192388	11.313708	1.414214	-15.556349	-17.677670	-25.455844	-19.798990	-13.435029	-4.949747	7.778175	12.727922	16.263456	9.192388	0.707107	2.121320	3.535534	7.778175
-125.500000	-150.000000	-29.000000	-97.250000	89.500000	-1096.500000	208.500000	-90.250000	108.894444	-110.308658	-834.032448	426.738942	45.608387	61.871843	-68.942911	28.284271	6.000000	57.000000	-24.500000	-11.500000	570.000000	-1007.500000	285.000000	43.500000	7.000000	39.500000	24.000000	4.500000	-10.500000	-29.000000	4.500000	-5.500000	-4.949747	10.606602	21.213203	18.384776	0.000000	-17.677670	-20.506097	22.627417	207.182287	126.572114	-389.615836	-207.889394	114.551299	72.124892	30.405592	2.828427	-0.707107	3.535534
-51.500000	-489.500000	-691.000000	-20.000000	125.000000	905.000000	-113.500000	-71.500000	37.830213	37.123106	631.092802	-278.953625	-22.273864	-68.235804	-69.650018	-20.152543	2.500000	17.000000	21.000000	28.500000	-796.000000	923.500000	-153.500000	-47.000000	-6.000000	-2.500000	-26.000000	-35.500000	-24.000000	-10.500000	-8.500000	-7.000000	-1.414214	3.535534	7.778175	4.949747	7.778175	4.949747	-2.828427	33.234019	-113.137085	-285.671140	480.125504	94.752309	-69.296465	-43.133514	-24.748737	-10.606602	-1.414214	-4.242641
-254.750000	-471.500000	-199.250000	-47.750000	185.250000	691.500000	-235.750000	64.250000	52.679455	89.802561	1036.618541	-266.579257	-112.429978	-44.901281	47.729708	20.506097	9.500000	33.000000	14.500000	71.500000	-790.000000	591.000000	-135.000000	-48.000000	-13.000000	-48.000000	-23.500000	-7.000000	17.000000	19.500000	0.500000	13.500000	5.656854	2.121320	10.606602	10.606602	4.242641	6.363961	8.485281	45.961941	-279.307179	-51.618795	449.719913	-15.556349	-57.275649	-41.719300	-24.748737	-10.606602	-1.414214	-9.899495
62.250000	-56.750000	-57.750000	-185.750000	-79.250000	-1188.250000	-27.250000	-47.250000	-8.485281	-25.102291	-471.640223	589.373502	17.677670	21.566757	-31.819805	10.960155	-13.500000	-0.500000	-27.000000	15.500000	578.000000	-1061.000000	321.500000	102.000000	13.000000	-4.000000	-9.000000	25.500000	4.000000	-19.000000	5.500000	-5.000000	-5.656854	-2.121320	2.121320	-1.414214	-9.899495	-7.071068	-1.414214	16.263456	165.462987	186.676190	-295.570635	-319.612265	91.923882	102.530483	50.204581	21.920310	3.535534	6.363961
656.000000	1446.250000	-2702.500000	-976.250000	-701.500000	2049.250000	-207.500000	-690.750000	-156.624152	-225.920617	154.502832	808.223051	67.175144	-149.906638	-196.575685	-181.372889	-7.500000	-111.000000	-73.000000	-132.500000	-306.000000	329.500000	342.000000	221.000000	55.500000	-8.500000	-53.500000	-50.500000	-40.500000	-100.500000	-103.000000	-35.500000	4.949747	-9.899495	-28.991378	-45.961941	-38.183766	-15.556349	-29.698485	-67.175144	-136.471609	-48.790368	101.823376	122.329473	124.450793	113.137085	91.923882	63.639610	28.284271	13.435029
-196.000000	-480.750000	-390.250000	-275.500000	-90.500000	899.750000	-35.250000	16.500000	-10.253048	39.951533	953.179941	-269.054130	-66.821591	14.849242	-73.539105	79.195959	-1.500000	-20.000000	-16.500000	70.000000	-813.500000	723.500000	-105.500000	-71.000000	-49.000000	-0.500000	-1.000000	7.000000	-20.500000	-23.500000	33.000000	9.000000	0.000000	-0.707107	0.000000	-14.142136	-10.606602	-2.828427	4.949747	50.204581	-220.617316	-133.643182	478.711291	21.213203	-46.669048	-36.062446	-31.819805	-20.506097	-21.920310	-12.020815
-21.750000	-791.000000	-507.000000	-71.250000	71.250000	878.500000	-112.000000	-24.750000	29.344931	62.932504	927.370544	-315.016071	-106.773124	-26.162951	-32.526912	-30.759145	13.500000	3.000000	2.000000	67.000000	-777.500000	804.000000	-153.500000	-57.000000	-55.000000	-14.000000	-2.000000	-21.000000	-32.000000	5.000000	7.000000	-29.500000	2.121320	5.656854	2.121320	0.707107	0.000000	1.414214	5.656854	49.497475	-168.291414	-177.483802	493.560533	42.426407	-61.518290	-52.325902	-27.577164	-17.677670	-21.213203	-16.970563
-44.250000	-415.750000	-239.750000	-373.750000	-134.250000	1042.250000	-157.250000	150.250000	15.202796	-11.313708	768.978625	-263.750829	-99.702056	-65.407377	119.147493	-72.124892	30.500000	-17.000000	-53.000000	55.000000	-811.000000	887.500000	-112.500000	-70.500000	-62.000000	-7.000000	-20.500000	-23.000000	34.500000	56.000000	-5.000000	-52.000000	9.899495	9.192388	-4.949747	-6.363961	-18.384776	-14.142136	5.656854	41.012193	-144.249783	-241.830519	491.439213	79.195959	-50.911688	-36.062446	-28.991378	-24.041631	-24.748737	-17.677670
99.000000	-116.750000	-248.250000	1837.000000	22.500000	-1182.250000	12.750000	-191.000000	8.838835	78.842406	-990.656600	430.981583	144.603337	-189.504617	-682.358044	1017.526658	13.000000	4.500000	-10.000000	65.500000	540.000000	-1010.000000	265.500000	76.000000	65.500000	40.000000	-38.500000	-69.500000	-114.500000	-386.500000	272.500000	365.500000	5.656854	1.414214	-0.707107	1.414214	-11.313708	5.656854	12.727922	47.376154	214.960461	97.580736	-415.071681	-191.625938	111.015765	65.053824	35.355339	19.798990	18.384776	24.748737
450.500000	1020.000000	-3042.750000	-865.750000	-407.500000	1838.000000	-159.250000	-843.750000	-44.547727	-123.036580	-111.015765	878.933729	29.698485	-112.783532	-334.815061	-167.584307	16.000000	-67.000000	-53.000000	-63.000000	-339.500000	268.500000	348.500000	236.500000	57.000000	-20.000000	-35.500000	-40.000000	-97.500000	-137.000000	-85.500000	-54.500000	8.485281	2.828427	-9.899495	-33.941125	-24.748737	-12.020815	-10.606602	-38.890873	-116.672619	-94.752309	60.811183	116.672619	122.329473	123.036580	104.651804	61.518290	31.819805	9.192388
138.500000	5.750000	-23.750000	-103.000000	10.500000	-901.750000	179.250000	-43.500000	0.000000	23.334524	-1142.684558	405.525739	20.152543	41.012193	-37.830213	13.081475	-6.500000	-3.500000	9.500000	36.500000	485.000000	-878.000000	269.500000	50.000000	6.000000	24.500000	40.500000	1.500000	-20.000000	-10.500000	13.500000	-34.000000	-4.242641	0.707107	0.707107	-2.828427	1.414214	2.121320	-4.242641	47.376154	224.152850	43.133514	-429.920923	-110.308658	124.450793	62.932504	30.405592	6.363961	2.828427	-1.414214
500.250000	984.250000	-2881.500000	-853.250000	-535.750000	2223.750000	-275.000000	-799.750000	-17.324116	-307.591450	243.244733	870.094894	-89.449008	-119.854599	-263.043723	-199.050559	16.000000	-59.500000	-85.500000	-153.500000	-270.000000	344.000000	358.500000	214.000000	2.500000	-43.000000	-32.000000	-44.500000	-58.500000	-132.500000	-77.500000	-69.000000	2.828427	9.899495	-9.192388	-28.284271	-28.991378	-31.112698	-39.597980	-75.660426	-135.764502	-28.284271	106.066017	130.107648	128.693434	125.157900	101.116270	51.618795	16.263456	-11.313708
376.750000	1033.250000	-2645.500000	-702.500000	-523.750000	1859.250000	-183.000000	-866.500000	-110.308658	-136.825162	172.887608	741.755013	32.173359	-138.239376	-228.395490	-220.617316	20.500000	-110.500000	-38.500000	-120.000000	-275.500000	297.000000	304.500000	198.500000	45.500000	-21.000000	-41.000000	-53.500000	-46.000000	-128.000000	-121.000000	-22.000000	10.606602	2.828427	-29.698485	-43.133514	-26.162951	-2.828427	-16.263456	-74.246212	-137.885822	-32.526912	94.045202	108.187338	108.894444	105.358910	85.559921	53.740115	22.627417	10.606602
-24.000000	-142.750000	-7.250000	-37.250000	83.000000	-1281.250000	196.250000	64.250000	3.535534	58.689863	-587.605735	503.106475	40.305087	73.892659	-104.651804	39.951533	-19.000000	14.000000	12.000000	16.000000	558.500000	-1069.500000	294.000000	75.500000	1.000000	30.000000	37.500000	0.000000	-55.500000	-7.500000	48.500000	-25.000000	-9.192388	-2.121320	4.949747	4.949747	0.000000	11.313708	4.949747	14.849242	167.584307	169.705627	-321.026479	-300.520382	95.459415	85.559921	41.719300	11.313708	-2.828427	4.242641
465.250000	1021.750000	-2998.250000	-785.750000	-576.250000	1964.750000	-175.250000	-994.250000	-54.447222	-195.515025	84.499260	757.311363	82.377940	-154.149278	-316.076731	-175.008928	28.000000	-91.000000	-80.500000	-93.000000	-305.000000	334.500000	314.000000	205.000000	66.500000	-9.000000	-46.500000	-54.500000	-68.500000	-155.500000	-115.500000	-32.000000	11.313708	7.071068	-16.970563	-43.840620	-35.355339	-21.920310	-18.384776	-53.740115	-121.622366	-66.468037	90.509668	133.643182	118.793939	104.651804	87.681241	56.568542	32.526912	16.263456
-64.500000	-175.750000	56.750000	810.250000	137.500000	-1496.250000	-208.250000	1813.250000	32.526912	91.923882	-667.508801	454.316107	78.842406	-97.580736	-317.844498	949.644407	0.500000	14.500000	2.000000	57.000000	574.000000	-1108.000000	246.500000	115.000000	71.000000	-30.500000	-40.500000	-68.500000	-384.000000	251.500000	373.000000	259.000000	-4.242641	4.949747	4.242641	7.778175	1.414214	4.242641	19.091883	26.162951	176.776695	166.877200	-345.068109	-304.055916	82.024387	67.175144	41.012193	36.769553	26.162951	23.334524
-109.750000	874.500000	-3198.750000	-1121.750000	-586.750000	1995.000000	-242.750000	-838.750000	-83.085047	-232.638131	-25.809398	863.023826	55.507882	-181.019336	-260.568849	-194.454365	7.000000	-84.500000	-89.000000	-120.000000	-341.500000	309.000000	358.000000	234.500000	47.500000	-11.000000	-65.000000	-46.000000	-57.500000	-133.000000	-96.000000	-58.000000	4.242641	1.414214	-19.798990	-34.648232	-33.234019	-24.748737	-23.334524	-65.760931	-129.400541	-84.852814	77.781746	127.279221	131.521861	120.208153	100.409163	61.518290	22.627417	12.020815
480.000000	1272.750000	-2922.500000	-461.750000	-710.000000	2192.750000	-108.000000	-828.250000	-145.663997	-287.792460	307.945003	767.917964	87.327687	-97.934289	-434.870670	-107.126677	11.000000	-107.000000	-74.500000	-186.500000	-251.500000	352.000000	341.000000	184.000000	62.500000	0.000000	-41.500000	-52.000000	-136.500000	-145.500000	-68.500000	-13.000000	10.606602	-4.949747	-33.234019	-40.305087	-36.062446	-18.384776	-39.597980	-96.873629	-143.542677	-12.727922	112.429978	130.814755	128.693434	111.722871	84.145707	47.376154	27.577164	16.970563
-103.250000	-122.000000	122.750000	71.000000	-17.750000	-1034.500000	57.250000	157.000000	-14.142136	-6.010408	-898.379165	418.960768	21.920310	-0.353553	-37.476659	130.107648	5.500000	-0.500000	-13.000000	14.500000	543.500000	-977.000000	283.500000	42.000000	3.500000	10.500000	20.500000	3.000000	-34.500000	0.500000	54.000000	12.000000	2.121320	0.000000	-6.363961	5.656854	-4.242641	-2.828427	-1.414214	23.334524	205.060967	109.601551	-397.394011	-183.847763	118.793939	70.003571	28.284271	4.242641	0.707107	1.414214
31.500000	-426.250000	-510.750000	-5.750000	-56.000000	890.250000	-140.250000	-27.750000	-70.357125	81.670833	800.444876	-315.016071	-29.698485	-46.315494	-21.566757	-19.798990	-3.000000	-40.500000	13.500000	53.000000	-803.000000	869.000000	-165.000000	-54.500000	4.500000	-24.500000	-25.000000	-19.500000	-20.000000	0.500000	-7.000000	-8.000000	3.535534	-4.949747	-13.435029	-12.727922	-0.707107	8.485281	7.778175	40.305087	-149.199531	-228.395490	491.439213	70.003571	-67.882251	-50.911688	-26.870058	-13.435029	0.000000	0.707107
597.250000	1168.750000	-2997.500000	-826.250000	-524.750000	2199.750000	-136.000000	-755.250000	-30.759145	-260.922402	254.204888	808.223051	76.013979	-202.586093	-231.577471	-213.546248	14.500000	-59.000000	-66.500000	-163.500000	-276.000000	353.500000	348.000000	194.000000	42.000000	15.500000	-40.000000	-93.500000	-71.500000	-105.000000	-92.500000	-56.500000	4.949747	5.656854	-7.778175	-31.819805	-32.526912	-17.677670	-35.355339	-86.974134	-144.249783	-26.870058	108.894444	133.643182	128.693434	117.379726	91.216775	47.376154	21.920310	9.192388
804.500000	1188.500000	-3042.000000	-824.000000	-568.500000	2217.000000	-111.500000	-786.000000	-76.367532	-273.650324	341.886129	819.183206	22.980970	-125.511454	-353.553391	-132.936075	26.000000	-84.000000	-65.000000	-163.000000	-233.500000	347.000000	342.000000	209.500000	34.500000	0.000000	-24.000000	-64.500000	-103.000000	-152.000000	-55.000000	-38.000000	14.142136	2.828427	-22.627417	-32.526912	-26.870058	-21.213203	-37.476659	-85.559921	-139.300036	-4.242641	114.551299	125.865007	123.743687	118.086832	93.338095	55.861436	24.041631	2.121320
-740.500000	121.000000	-624.750000	4.750000	734.000000	1283.500000	-238.250000	16.750000	-44.194174	1063.842152	829.789808	-102.884037	-43.133514	-131.875415	42.779960	-55.154329	-14.500000	-26.000000	62.000000	589.500000	-1640.000000	793.500000	-37.000000	-9.500000	-8.000000	-25.000000	-24.500000	-61.000000	-14.000000	30.500000	-24.000000	-4.000000	-3.535534	-2.828427	-7.071068	-9.899495	2.121320	57.275649	241.830519	99.702056	-747.411868	-103.944697	548.007755	43.840620	-7.778175	-20.506097	-9.899495	-2.121320	-5.656854	-1.414214
275.000000	813.000000	-3282.500000	-969.250000	-460.000000	1963.500000	-82.500000	-736.250000	-57.275649	-180.312229	51.265242	787.363401	43.840620	-98.994949	-343.300342	-134.350288	6.000000	-70.000000	-64.000000	-101.000000	-324.500000	330.000000	329.500000	213.000000	54.500000	-13.500000	-9.000000	-70.000000	-136.500000	-108.000000	-74.500000	-25.500000	0.707107	3.535534	-14.142136	-29.698485	-26.870058	-16.970563	-19.798990	-55.154329	-124.450793	-75.660426	90.509668	128.693434	122.329473	110.308658	89.802561	60.104076	30.405592	9.899495
453.250000	937.500000	-2903.500000	-707.750000	-371.750000	2084.500000	-132.500000	-801.250000	18.031223	-211.424928	184.554870	727.612878	101.823376	-194.454365	-270.114790	-165.816540	46.500000	-54.000000	-46.000000	-147.000000	-301.500000	354.500000	334.000000	152.000000	57.000000	11.000000	-49.000000	-75.000000	-67.500000	-136.500000	-97.500000	-29.000000	14.142136	16.263456	-8.485281	-25.455844	-21.920310	-12.020815	-30.405592	-77.074639	-141.421356	-44.547727	103.944697	137.178716	126.572114	111.015765	76.367532	33.941125	21.920310	17.677670
549.750000	932.000000	-2963.000000	-862.000000	-455.250000	1986.500000	-406.500000	-848.000000	-51.265242	-155.563492	46.315494	801.505536	44.901281	-178.544462	-222.031529	-187.383297	17.000000	-77.500000	-55.500000	-84.500000	-323.000000	328.500000	338.500000	203.000000	83.000000	-42.500000	-90.500000	-39.000000	-34.000000	-132.000000	-125.500000	-22.500000	7.071068	4.242641	-12.727922	-36.062446	-24.748737	-14.142136	-16.970563	-47.376154	-122.329473	-75.660426	88.388348	130.107648	124.450793	115.258405	89.802561	55.861436	41.012193	15.556349
70.250000	-85.500000	-211.000000	-271.000000	47.250000	-1021.000000	122.000000	-176.000000	-6.717514	82.731493	-1253.346770	442.295292	31.112698	91.216775	-77.781746	-29.698485	3.000000	-2.500000	6.000000	63.000000	474.500000	-902.000000	267.500000	70.000000	30.500000	12.500000	7.000000	42.000000	-8.500000	-35.500000	-8.500000	-20.500000	0.707107	0.707107	-3.535534	1.414214	-4.242641	8.485281	7.071068	57.982756	235.466558	24.041631	-446.184379	-115.258405	117.379726	68.589358	36.062446	16.263456	12.727922	4.949747
463.500000	1142.000000	-2955.750000	-1153.500000	-499.000000	2158.500000	-98.250000	-778.500000	-4.596194	-310.773430	177.837355	817.061886	16.970563	-76.013979	-284.964033	-171.119841	35.000000	-49.500000	-83.500000	-166.000000	-299.000000	351.500000	348.500000	213.000000	24.000000	-7.000000	-26.500000	-33.000000	-71.500000	-127.500000	-79.500000	-47.500000	9.899495	11.313708	-9.899495	-21.920310	-29.698485	-28.991378	-41.719300	-78.488853	-135.057395	-48.790368	104.651804	133.643182	131.521861	115.258405	94.045202	54.447222	16.263456	3.535534
82.750000	-457.250000	-407.500000	-159.250000	146.250000	1033.250000	-142.000000	49.250000	0.707107	25.102291	408.000613	-345.421663	-45.608387	-35.001786	-9.192388	37.123106	-31.000000	31.000000	22.000000	17.500000	-734.500000	1060.500000	-153.500000	-88.000000	-22.000000	-16.500000	-16.500000	-15.000000	-4.500000	3.500000	6.000000	9.500000	-15.556349	-5.656854	6.363961	13.435029	11.313708	4.242641	-4.242641	24.748737	-53.740115	-358.503138	448.305699	173.241161	-67.175144	-45.254834	-40.305087	-21.920310	-9.192388	-6.363961
250.250000	994.750000	-2881.750000	-649.750000	-506.250000	2116.750000	-212.750000	-868.750000	-74.246212	-235.113005	114.904852	840.042856	48.436815	-172.534055	-325.622673	-118.793939	17.500000	-76.500000	-62.000000	-149.500000	-319.000000	336.500000	363.000000	188.000000	31.000000	-1.500000	-66.500000	-49.500000	-73.500000	-152.000000	-96.500000	0.500000	7.778175	2.828427	-21.213203	-27.577164	-25.455844	-16.970563	-31.819805	-77.781746	-140.007143	-57.982756	96.873629	131.521861	130.107648	125.865007	94.045202	40.305087	12.727922	9.899495
-50.500000	-430.750000	-199.250000	305.000000	91.500000	1060.750000	-123.750000	-171.500000	-22.627417	55.861436	603.869191	-317.844498	-47.376154	-68.235804	-42.072853	8.838835	-34.500000	11.500000	26.500000	31.500000	-833.000000	971.000000	-122.500000	-101.000000	-40.000000	-4.000000	-29.000000	-7.500000	-15.000000	-27.500000	-19.500000	18.000000	-15.556349	-7.778175	4.242641	3.535534	7.778175	8.485281	0.707107	29.698485	-123.743687	-301.934596	485.782359	118.086832	-50.204581	-41.012193	-36.769553	-36.769553	-24.748737	-6.363961
515.750000	1126.250000	-3068.500000	-959.250000	-647.250000	2061.750000	-333.000000	-884.250000	-78.842406	-266.579257	244.658946	807.869498	15.909903	-116.319066	-281.782052	-160.513239	30.500000	-88.000000	-97.000000	-141.000000	-264.000000	345.000000	311.500000	245.000000	67.500000	-55.000000	-52.000000	-35.500000	-49.000000	-146.500000	-108.000000	-26.000000	16.263456	2.828427	-22.627417	-36.769553	-39.597980	-25.455844	-28.991378	-75.660426	-127.986327	-31.819805	110.308658	123.036580	112.429978	108.894444	96.166522	76.367532	41.012193	9.192388
-131.750000	-730.500000	-541.750000	40.250000	-14.250000	943.000000	-167.750000	-139.250000	1.414214	77.428193	1097.076171	-227.334830	-54.093669	-91.216775	-55.861436	-8.131728	17.000000	-18.000000	-1.000000	81.500000	-760.000000	645.500000	-98.500000	-76.000000	-55.000000	13.500000	-37.500000	-26.500000	-8.000000	-26.000000	-15.000000	21.500000	10.606602	2.121320	-1.414214	-11.313708	-4.949747	2.121320	8.485281	53.033009	-254.558441	-57.982756	462.447835	4.949747	-45.254834	-28.991378	-24.041631	-29.698485	-22.627417	-15.556349
-83.500000	-167.000000	-615.750000	-380.250000	-172.000000	1267.500000	-170.750000	-38.250000	44.194174	-175.716035	408.354166	-248.548034	-40.658640	-59.396970	32.173359	-91.216775	22.500000	3.000000	-52.000000	-26.500000	-712.000000	1091.500000	-114.000000	-60.500000	-9.000000	-13.500000	-35.500000	-7.500000	6.500000	19.000000	-17.500000	-38.500000	8.485281	7.778175	4.242641	-2.828427	-8.485281	-28.284271	-26.870058	14.849242	-47.376154	-359.917352	444.770165	192.333044	-53.033009	-31.819805	-28.284271	-14.849242	-3.535534	-4.949747
563.750000	377.750000	-2874.500000	-696.500000	-629.250000	2327.750000	-325.000000	-644.500000	-138.239376	-479.418398	773.221265	605.990511	-5.303301	-218.849549	-280.014285	-91.216775	-19.500000	-52.000000	-56.500000	-328.500000	55.500000	370.000000	300.500000	108.500000	10.500000	-7.000000	-81.500000	-70.000000	-63.500000	-124.500000	-62.500000	-19.500000	0.000000	-16.263456	-21.920310	-16.263456	-13.435029	-29.698485	-79.903066	-148.492424	-67.175144	93.338095	131.521861	128.693434	113.137085	96.873629	58.689863	21.213203	9.192388	-1.414214
-196.250000	-183.500000	-65.000000	-251.000000	176.750000	-1059.000000	11.000000	-6.500000	37.123106	91.216775	-1263.246265	454.316107	8.485281	-14.849242	63.286057	-16.617009	8.500000	14.000000	29.000000	57.000000	455.500000	-939.000000	272.000000	70.500000	15.000000	11.000000	4.500000	-3.500000	27.000000	-0.500000	-13.000000	3.500000	0.707107	5.656854	4.242641	7.071068	9.192388	9.192388	7.071068	49.497475	214.253355	33.941125	-451.841233	-127.986327	122.329473	67.175144	40.305087	11.313708	8.485281	-1.414214
-24.500000	-179.000000	-32.250000	-192.000000	10.500000	-1163.500000	-88.750000	56.500000	14.142136	31.819805	-997.374115	481.893271	-4.242641	-39.951533	112.783532	-126.218560	6.000000	7.000000	-19.000000	48.000000	553.500000	-1007.000000	267.000000	97.500000	16.500000	-2.500000	-6.000000	-18.500000	29.000000	38.500000	-16.500000	-50.000000	-0.707107	3.535534	-1.414214	5.656854	-9.899495	-1.414214	5.656854	42.426407	222.738636	96.166522	-417.900108	-190.211724	106.066017	72.124892	44.547727	25.455844	12.020815	-1.414214
201.250000	-186.250000	112.500000	-169.000000	80.750000	-1026.250000	-58.000000	184.500000	-10.606602	32.880465	-804.333964	447.598592	-40.658640	1.767767	104.298250	-30.052038	-23.500000	16.500000	6.500000	17.000000	579.000000	-998.500000	282.500000	69.500000	3.500000	-12.000000	3.500000	-9.000000	11.500000	59.000000	8.000000	-48.500000	-7.071068	-6.363961	2.121320	9.899495	2.828427	3.535534	2.828427	21.213203	207.889394	130.107648	-386.080303	-202.939646	118.086832	67.882251	37.476659	11.313708	2.828427	-3.535534
354.750000	1181.500000	-3005.000000	-816.250000	-658.250000	1960.500000	-110.000000	-859.750000	-47.022601	-252.437121	-9.899495	882.469263	12.020815	-106.066017	-286.378246	-218.142442	17.000000	-75.500000	-115.000000	-95.000000	-323.000000	300.000000	350.500000	248.500000	33.000000	-12.000000	-19.500000	-55.500000	-101.500000	-120.500000	-103.500000	-50.000000	7.071068	4.242641	-11.313708	-40.305087	-47.376154	-31.819805	-24.041631	-48.083261	-118.086832	-81.317280	77.781746	121.622366	123.743687	121.622366	105.358910	67.882251	24.041631	2.828427
-243.000000	293.250000	222.750000	-2908.000000	11.500000	220.250000	2117.250000	-303.500000	13.788582	54.093669	945.048213	-594.676803	532.451406	648.063365	20.859650	-278.953625	17.000000	-2.500000	-25.000000	82.500000	-780.000000	526.500000	-168.000000	-296.000000	-53.500000	308.500000	318.000000	122.500000	-4.000000	10.500000	-74.500000	-111.000000	4.949747	4.949747	-2.828427	2.121320	-7.071068	-7.071068	10.606602	49.497475	-276.478751	-51.618795	424.971175	-33.941125	-66.468037	-59.396970	-77.074639	-135.057395	-99.702056	56.568542
347.750000	781.000000	-2611.750000	-399.250000	-401.250000	1860.500000	-366.250000	-665.250000	-47.022601	-206.475180	167.937861	818.476099	-80.610173	-194.807918	-227.334830	-164.755880	15.000000	-49.500000	-52.500000	-130.500000	-249.500000	285.000000	299.000000	237.500000	-4.000000	-37.000000	-49.500000	-86.000000	-69.000000	-100.500000	-80.500000	-30.500000	7.778175	0.707107	-13.435029	-19.798990	-22.627417	-14.849242	-28.284271	-67.175144	-118.793939	-33.234019	89.802561	103.944697	101.823376	110.308658	103.944697	59.396970	11.313708	-9.899495
370.500000	-346.750000	-157.750000	-119.000000	120.500000	-1292.250000	-176.750000	110.000000	-6.363961	65.760931	-516.187950	560.382124	-1.767767	-92.630988	85.559921	-37.476659	-17.000000	20.000000	9.500000	44.500000	629.500000	-1084.500000	284.000000	108.500000	26.500000	-14.000000	-44.000000	-19.000000	28.000000	24.000000	12.000000	-30.000000	-7.071068	-5.656854	1.414214	12.727922	3.535534	5.656854	7.778175	31.112698	195.868578	188.090404	-321.733585	-311.126984	81.317280	92.630988	53.033009	25.455844	14.142136	4.949747
-0.250000	10.750000	-4.750000	-365.250000	133.250000	-1114.750000	27.750000	196.250000	19.091883	42.072853	-1099.551045	445.123719	32.526912	-18.031223	48.790368	97.227182	-10.000000	30.000000	16.000000	28.500000	498.500000	-964.500000	264.500000	82.000000	33.500000	13.500000	-4.000000	-2.500000	18.000000	11.000000	45.000000	-3.500000	-5.656854	-1.414214	4.949747	13.435029	3.535534	6.363961	-1.414214	37.476659	212.839141	67.882251	-426.385389	-161.220346	113.137085	65.760931	38.183766	19.798990	15.556349	3.535534
-284.250000	-132.000000	-137.250000	-172.750000	109.750000	-995.000000	7.750000	141.250000	14.495689	71.417785	-1335.017603	388.201623	105.712464	-51.618795	17.324116	40.305087	-1.000000	19.500000	16.500000	54.500000	422.500000	-868.500000	263.000000	40.000000	51.000000	25.500000	-30.000000	-4.000000	-8.500000	14.000000	26.500000	-7.500000	0.000000	-1.414214	4.242641	6.363961	1.414214	7.778175	3.535534	52.325902	217.081782	4.242641	-452.548340	-91.216775	122.329473	61.518290	26.162951	6.363961	16.263456	16.263456
116.000000	-126.000000	-188.250000	-244.250000	-33.500000	-773.000000	73.250000	-0.250000	-54.093669	42.072853	-1202.081528	408.707720	32.526912	43.487067	-56.922096	28.991378	-25.000000	-2.500000	-9.500000	61.000000	453.500000	-821.500000	290.500000	34.500000	8.500000	12.500000	16.000000	19.500000	-19.500000	-13.000000	15.500000	2.500000	-5.656854	-11.313708	-4.949747	1.414214	-4.949747	-1.414214	4.242641	56.568542	227.688384	17.677670	-429.213816	-83.438600	132.228968	69.296465	23.334524	4.242641	4.242641	0.707107
417.250000	874.250000	-3079.750000	-854.000000	-388.750000	1916.250000	-287.750000	-713.500000	-15.202796	-179.605122	58.336309	830.850468	-0.353553	-163.341666	-237.941432	-171.473394	16.500000	-57.000000	-58.000000	-99.000000	-310.500000	302.000000	331.500000	238.500000	49.000000	-41.500000	-45.500000	-75.500000	-73.000000	-104.500000	-81.500000	-46.000000	2.828427	9.192388	-8.485281	-26.870058	-22.627417	-16.970563	-20.506097	-53.033009	-123.036580	-67.175144	87.681241	114.551299	117.379726	115.258405	97.580736	70.003571	31.819805	6.363961
-20.000000	-472.000000	-275.000000	-27.500000	-26.500000	-1236.500000	19.000000	-28.500000	30.759145	3.181981	-585.130861	479.771951	29.698485	-4.949747	-80.610173	4.949747	8.500000	3.000000	-29.500000	45.000000	626.000000	-1063.500000	270.500000	82.000000	18.000000	8.000000	6.500000	-6.500000	-35.000000	-15.000000	11.000000	-15.000000	2.121320	5.656854	4.242641	0.000000	-9.899495	-9.192388	5.656854	31.112698	199.404112	178.190909	-343.653896	-276.478751	93.338095	77.074639	43.133514	16.263456	4.949747	6.363961
465.500000	883.000000	-2725.250000	-570.750000	-549.000000	2150.500000	-227.750000	-872.250000	-62.578950	-244.305393	283.903373	771.807052	-2.121320	-113.490638	-359.917352	-129.046988	32.000000	-96.500000	-59.500000	-148.000000	-251.500000	345.000000	347.000000	173.500000	6.000000	-10.000000	-54.000000	-37.500000	-78.000000	-157.000000	-92.500000	2.000000	14.142136	8.485281	-22.627417	-38.890873	-23.334524	-19.798990	-31.112698	-80.610173	-135.764502	-19.091883	111.015765	125.157900	126.572114	116.672619	83.438600	38.890873	7.071068	0.000000
173.750000	-355.000000	-288.000000	-2.500000	-68.250000	880.000000	-219.500000	-90.000000	-94.398755	76.367532	1015.405338	-262.336616	-79.549513	-35.001786	29.344931	-61.164737	-36.000000	-13.500000	-9.000000	79.000000	-787.500000	716.500000	-130.000000	-44.000000	-19.000000	-43.500000	-26.000000	-6.500000	15.500000	11.000000	-42.500000	-3.000000	-11.313708	-15.556349	-9.899495	-2.121320	-8.485281	2.828427	9.899495	52.325902	-218.495995	-115.965512	481.539718	16.970563	-55.861436	-41.719300	-24.041631	-9.899495	-9.192388	-4.949747
-199.500000	-276.750000	-597.000000	-210.000000	-112.500000	969.750000	-3.500000	-158.500000	78.488853	-83.438600	1120.764248	-264.811490	-27.223611	22.273864	-88.034794	-61.871843	39.500000	13.500000	-60.500000	17.500000	-767.000000	697.000000	-126.500000	-50.000000	-9.500000	-11.000000	4.000000	3.500000	-33.500000	-21.000000	-20.500000	-18.000000	10.606602	14.142136	7.071068	-0.707107	-20.506097	-18.384776	-9.192388	26.870058	-248.901587	-72.124892	478.711291	17.677670	-50.204581	-42.426407	-25.455844	-12.727922	-6.363961	-1.414214
332.000000	646.250000	-2904.000000	-904.500000	-488.500000	2222.250000	-239.000000	-784.500000	-8.131728	-315.016071	362.392225	775.696139	-46.669048	-97.580736	-313.248304	-190.211724	37.000000	-61.500000	-67.500000	-169.000000	-228.500000	349.000000	346.500000	171.500000	-3.500000	-30.500000	-39.500000	-39.500000	-66.000000	-125.000000	-87.500000	-58.500000	12.020815	13.435029	-12.727922	-24.748737	-21.213203	-28.991378	-43.840620	-83.438600	-138.592929	-0.707107	118.086832	126.572114	127.986327	115.965512	85.559921	35.355339	2.828427	-3.535534
412.250000	894.250000	-2727.000000	-797.000000	-638.750000	2193.250000	-200.500000	-820.000000	-143.896230	-306.884343	361.685119	737.512373	-54.800776	-55.507882	-332.340187	-77.781746	-18.000000	-88.500000	-66.500000	-178.500000	-224.500000	366.000000	335.000000	168.000000	7.500000	-38.000000	-21.500000	-22.000000	-71.500000	-165.500000	-79.500000	34.500000	-3.535534	-9.192388	-26.870058	-31.819805	-25.455844	-24.748737	-43.840620	-88.388348	-132.228968	-5.656854	118.793939	131.521861	122.329473	112.429978	77.074639	43.133514	12.020815	-4.242641
-98.750000	-358.000000	-595.750000	-236.000000	140.750000	901.000000	3.750000	31.500000	37.476659	20.859650	606.697618	-270.114790	-32.526912	-16.617009	-56.922096	24.395184	-7.500000	26.500000	17.000000	29.500000	-819.500000	905.500000	-145.500000	-41.500000	-23.000000	0.000000	13.500000	-33.000000	-38.500000	5.000000	18.500000	3.000000	-9.899495	3.535534	9.192388	9.899495	9.899495	0.000000	-3.535534	32.526912	-127.986327	-282.842712	475.175757	92.630988	-63.639610	-43.133514	-22.627417	-9.192388	-9.899495	-5.656854
-11.000000	-417.500000	-237.000000	49.750000	-12.500000	889.500000	-85.500000	-131.750000	27.223611	71.771338	951.765727	-352.139177	11.667262	-40.658640	-51.618795	-49.143921	32.500000	-9.000000	-20.500000	86.000000	-824.000000	736.000000	-106.500000	-121.500000	-8.000000	-0.500000	-29.500000	10.000000	-5.500000	-29.500000	-7.000000	-19.500000	11.313708	9.192388	-1.414214	-5.656854	-13.435029	0.000000	12.727922	53.740115	-225.567063	-135.057395	478.711291	30.405592	-43.133514	-41.012193	-50.911688	-33.234019	-10.606602	3.535534
312.750000	-247.500000	-441.500000	-270.250000	7.750000	1047.500000	-80.000000	-117.750000	-25.809398	34.648232	592.555483	-311.834091	-25.809398	20.859650	-22.627417	-30.759145	-16.000000	-3.500000	11.000000	30.000000	-773.000000	984.000000	-129.000000	-84.000000	-5.000000	-22.500000	-11.000000	8.500000	2.000000	-9.000000	-21.000000	-7.500000	-5.656854	-5.656854	-0.707107	-2.828427	1.414214	4.242641	-1.414214	33.941125	-89.095454	-308.298557	477.297077	125.157900	-58.689863	-38.890873	-38.890873	-19.091883	-4.242641	0.000000
657.500000	885.250000	-2903.250000	-686.250000	-533.500000	2153.750000	-317.750000	-814.750000	-123.743687	-195.161472	357.088924	747.058314	-35.355339	-150.967298	-234.052345	-204.000306	17.500000	-103.500000	-41.500000	-150.500000	-243.000000	375.000000	317.000000	192.500000	37.500000	-44.500000	-53.500000	-57.000000	-61.000000	-121.000000	-109.000000	-27.500000	7.071068	0.707107	-32.526912	-34.648232	-22.627417	-7.778175	-27.577164	-83.438600	-135.057395	-12.020815	125.865007	128.693434	113.844192	109.601551	82.024387	55.861436	28.284271	0.707107
458.500000	1271.500000	-2992.000000	-1235.000000	-609.500000	2138.500000	-336.000000	-801.000000	-55.154329	-265.165043	112.429978	887.419010	-34.648232	-64.346717	-244.658946	-219.910209	26.500000	-79.500000	-86.500000	-144.500000	-320.500000	338.500000	352.000000	253.000000	59.500000	-65.500000	-46.500000	-14.500000	-46.000000	-115.000000	-100.500000	-65.500000	11.313708	4.949747	-16.970563	-36.062446	-38.183766	-23.334524	-33.234019	-72.124892	-137.178716	-60.104076	97.580736	130.814755	128.693434	120.208153	106.066017	72.124892	38.890873	4.242641
18.250000	-231.250000	-318.000000	18.500000	15.250000	-951.750000	-115.500000	-206.500000	23.688077	-28.284271	-1153.998267	478.357737	-7.424621	-36.415999	-7.778175	-59.396970	-21.500000	36.000000	-31.500000	44.500000	512.500000	-888.500000	257.500000	100.000000	26.000000	-9.500000	-23.000000	-5.500000	18.500000	-24.500000	-49.500000	0.500000	-8.485281	-3.535534	9.899495	12.727922	-8.485281	-12.020815	-5.656854	55.861436	243.951840	41.012193	-434.163564	-118.086832	110.308658	68.589358	45.254834	26.870058	15.556349	0.000000
-149.500000	-348.250000	-434.250000	-78.250000	16.500000	825.250000	-136.750000	-156.250000	-2.828427	7.778175	872.569768	-286.731800	-28.991378	-17.324116	-36.415999	-38.890873	6.500000	-8.500000	6.500000	35.500000	-814.500000	779.500000	-144.500000	-48.000000	-2.000000	-27.000000	-25.000000	11.500000	-5.000000	-29.500000	-18.500000	7.500000	1.414214	2.121320	-3.535534	-1.414214	4.949747	-2.828427	-6.363961	39.597980	-188.797511	-178.190909	484.368145	36.769553	-62.225397	-44.547727	-28.284271	-8.485281	-2.828427	1.414214
-19.500000	854.500000	-866.000000	-2498.750000	102.500000	191.500000	1822.000000	-438.750000	-37.476659	57.275649	227.688384	-1024.597726	829.436254	344.361002	-157.331259	-155.563492	-31.000000	7.000000	38.500000	24.500000	-839.000000	1000.000000	-244.000000	-382.000000	277.500000	287.500000	196.500000	46.500000	-39.000000	-51.500000	-57.000000	-69.000000	-11.313708	-9.899495	-0.707107	4.949747	12.727922	10.606602	-2.121320	28.284271	-85.559921	-385.373196	432.749350	151.320851	-79.903066	-105.358910	-176.776695	-66.468037	82.024387	106.773124
336.250000	1017.500000	-2841.750000	-696.500000	-455.250000	2101.500000	-428.750000	-879.000000	-38.890873	-226.627723	91.923882	872.569768	-78.135299	-101.823376	-258.447529	-224.506403	16.000000	-61.000000	-52.500000	-146.000000	-325.500000	343.500000	347.000000	230.000000	41.500000	-76.000000	-56.500000	-17.500000	-66.500000	-132.000000	-117.500000	-38.000000	10.606602	2.121320	-9.192388	-28.991378	-23.334524	-15.556349	-32.526912	-74.953319	-135.057395	-66.468037	96.166522	133.643182	124.450793	123.036580	103.944697	60.104076	31.819805	-2.828427
269.750000	-381.750000	-345.000000	-198.750000	72.750000	1079.750000	-140.000000	-14.250000	16.617009	46.669048	441.941738	-314.308964	-60.104076	-62.932504	31.819805	23.688077	-7.000000	4.500000	16.500000	37.500000	-737.500000	1056.500000	-141.000000	-91.500000	-18.000000	-13.000000	-22.000000	-14.000000	21.000000	-14.000000	0.500000	9.000000	-4.242641	1.414214	5.656854	-2.121320	5.656854	3.535534	2.121320	31.112698	-56.568542	-351.432070	454.669660	168.291414	-65.053824	-38.183766	-35.355339	-28.991378	-10.606602	-6.363961
-108.750000	-333.500000	-498.250000	-279.000000	110.250000	1032.500000	-32.750000	-135.500000	55.507882	-55.861436	465.983369	-279.307179	-83.438600	39.951533	-33.587572	-83.085047	-12.000000	50.500000	-11.000000	-13.000000	-748.000000	1015.000000	-140.500000	-53.500000	-34.500000	-20.500000	13.500000	7.000000	-15.000000	-6.500000	-23.500000	-27.000000	-7.071068	0.000000	14.142136	19.091883	4.242641	-8.485281	-10.606602	10.606602	-70.003571	-337.289935	456.083874	147.785317	-64.346717	-39.597980	-27.577164	-12.727922	-13.435029	-11.313708
-43.750000	-394.000000	-262.500000	-28.250000	-71.750000	899.000000	-160.500000	-44.250000	25.809398	2.121320	1027.426153	-254.558441	-113.844192	-7.071068	-14.495689	7.778175	23.500000	-17.000000	-21.500000	64.500000	-791.000000	706.000000	-131.500000	-55.500000	-31.000000	-37.000000	-5.000000	-6.000000	3.500000	-13.000000	-4.500000	6.500000	7.071068	9.192388	0.707107	-10.606602	-7.071068	-9.192388	-2.121320	52.325902	-230.516811	-104.651804	476.589971	18.384776	-55.154329	-40.305087	-21.213203	-19.091883	-10.606602	-13.435029
166.000000	-291.500000	-502.250000	-151.250000	-127.000000	1211.000000	-278.750000	-29.750000	4.242641	-12.727922	582.302434	-219.556656	-84.145707	-71.771338	2.828427	2.474874	37.500000	-29.500000	-36.500000	38.500000	-772.500000	1012.000000	-107.500000	-50.000000	-26.000000	-35.000000	-42.500000	-12.000000	16.500000	-5.500000	-9.000000	16.500000	15.556349	9.192388	-9.192388	-9.899495	-12.020815	-11.313708	4.242641	28.991378	-89.802561	-315.369624	478.004184	138.592929	-50.911688	-30.405592	-22.627417	-14.142136	-9.899495	-9.899495
-208.000000	-261.750000	-106.000000	-277.500000	60.000000	-1094.750000	-10.000000	-13.000000	-6.363961	91.923882	-1260.417837	376.180808	34.648232	-26.162951	44.901281	1.767767	6.500000	0.500000	7.000000	68.000000	459.500000	-880.000000	231.500000	66.500000	26.500000	7.500000	-0.500000	-1.500000	29.500000	-7.000000	1.000000	-13.500000	2.828427	0.707107	-3.535534	1.414214	-2.828427	8.485281	9.192388	58.689863	230.516811	17.677670	-443.355952	-108.187338	107.480231	54.447222	30.405592	18.384776	13.435029	2.828427
154.250000	-344.500000	167.000000	25.750000	60.750000	-1229.500000	24.000000	-38.250000	42.426407	35.708892	-850.649458	392.444264	-17.677670	12.020815	17.324116	-5.656854	16.500000	16.500000	-14.000000	61.500000	600.500000	-1025.500000	244.000000	62.000000	-2.000000	-1.000000	10.000000	8.000000	10.000000	-4.500000	-6.000000	-7.000000	5.656854	4.949747	4.242641	6.363961	-5.656854	-2.828427	6.363961	48.083261	224.859956	129.400541	-400.929545	-209.303607	101.823376	59.396970	33.234019	10.606602	-0.707107	-2.121320
457.750000	-161.500000	-293.750000	17.500000	-163.250000	957.000000	-73.750000	-65.500000	-80.963726	-1.414214	889.186777	-371.584614	-42.072853	45.961941	-67.175144	9.899495	-34.000000	-28.500000	-27.500000	57.500000	-769.500000	896.000000	-172.000000	-58.500000	3.500000	-38.000000	12.500000	17.500000	-45.500000	-17.500000	3.500000	6.500000	-14.142136	-9.899495	-9.899495	-9.192388	-8.485281	-10.606602	0.707107	48.083261	-136.471609	-217.788889	504.167135	75.660426	-63.639610	-62.225397	-36.062446	-9.899495	0.000000	0.707107
554.750000	993.000000	-3030.250000	-752.500000	-510.250000	2165.500000	-212.250000	-825.000000	-47.729708	-304.055916	319.965818	855.245652	16.617009	-161.927453	-300.873935	-163.695220	21.500000	-61.000000	-75.500000	-172.500000	-222.500000	320.000000	353.500000	205.000000	28.500000	-1.000000	-57.500000	-60.500000	-81.500000	-135.000000	-97.500000	-17.000000	7.071068	6.363961	-17.677670	-20.506097	-25.455844	-27.577164	-40.305087	-87.681241	-133.643182	-2.828427	108.187338	113.844192	121.622366	126.572114	97.580736	49.497475	19.091883	2.828427
57.000000	-380.750000	-273.250000	-80.500000	-102.000000	1070.750000	-70.250000	-6.500000	-31.819805	61.518290	970.150504	-209.657161	-99.348503	-37.476659	39.597980	-7.071068	2.000000	-23.000000	-17.000000	74.000000	-811.000000	719.000000	-71.000000	-68.500000	-80.000000	-7.500000	13.000000	-35.000000	2.500000	15.500000	-17.000000	18.000000	6.363961	-3.535534	-4.949747	-13.435029	-12.727922	1.414214	9.899495	48.083261	-230.516811	-121.622366	472.347330	31.112698	-28.991378	-27.577164	-25.455844	-26.162951	-36.769553	-16.970563
-122.500000	-242.750000	-215.500000	-89.750000	-16.500000	-1251.250000	-8.000000	2.750000	25.455844	-0.707107	-926.309883	474.822204	64.700270	-51.265242	12.727922	-27.223611	7.500000	19.500000	-29.500000	41.500000	580.000000	-1037.000000	252.000000	93.500000	44.000000	16.500000	-24.000000	-9.500000	-13.500000	19.500000	-4.500000	-14.000000	4.242641	0.707107	4.242641	6.363961	-13.435029	-5.656854	0.707107	41.012193	223.445743	115.965512	-410.829040	-211.424928	96.166522	70.710678	46.669048	20.506097	15.556349	11.313708
442.000000	937.750000	-3047.500000	-855.000000	-562.500000	1995.250000	-286.500000	-784.500000	-80.256620	-177.837355	148.492424	809.990818	22.627417	-140.714249	-334.107954	-94.398755	19.000000	-94.500000	-68.500000	-100.000000	-289.500000	313.500000	329.000000	219.500000	67.000000	-41.000000	-60.000000	-37.000000	-89.000000	-140.500000	-78.000000	-6.500000	4.242641	5.656854	-22.627417	-40.305087	-33.941125	-14.849242	-18.384776	-59.396970	-131.521861	-44.547727	94.045202	118.793939	118.086832	113.844192	94.752309	60.104076	33.941125	12.727922
244.250000	744.750000	-2868.500000	-572.000000	-433.250000	2079.750000	-194.500000	-778.000000	-11.313708	-274.003878	289.560227	731.148412	-5.656854	-106.773124	-328.804653	-142.128463	29.500000	-51.500000	-55.000000	-172.500000	-249.000000	351.500000	311.500000	164.500000	37.500000	-36.500000	-36.500000	-47.500000	-108.500000	-120.500000	-91.500000	-11.500000	12.020815	8.485281	-9.899495	-23.334524	-21.213203	-19.798990	-39.597980	-86.974134	-137.178716	-16.970563	109.601551	131.521861	113.844192	108.894444	82.024387	36.062446	18.384776	7.778175
54.750000	-478.000000	-399.500000	-72.750000	-46.750000	1061.500000	-242.500000	-74.750000	-7.071068	24.395184	440.881078	-315.016071	-102.530483	-39.597980	-10.253048	-4.242641	16.000000	-9.000000	-15.000000	28.500000	-710.500000	1051.000000	-158.500000	-60.000000	-20.500000	-44.500000	-27.500000	1.500000	10.000000	-22.500000	-3.000000	-2.000000	9.192388	0.707107	-4.242641	-2.828427	-9.192388	0.707107	4.242641	26.162951	-47.376154	-349.310750	449.012806	168.998521	-65.760931	-48.083261	-28.991378	-16.263456	-8.485281	-9.192388
-195.000000	-333.000000	-581.000000	-236.750000	114.000000	987.000000	-60.500000	64.750000	58.689863	-19.091883	777.110353	-239.709199	-30.759145	-44.194174	-65.760931	51.265242	7.000000	28.000000	1.000000	20.000000	-854.500000	843.500000	-105.500000	-58.500000	-18.500000	-7.000000	-10.500000	-17.000000	-24.500000	-10.500000	38.500000	-11.000000	0.000000	5.656854	9.899495	9.899495	7.778175	-7.778175	-7.778175	28.991378	-181.019336	-222.738636	490.024999	60.811183	-50.204581	-32.526912	-27.577164	-15.556349	-10.606602	-2.828427
186.500000	-435.000000	-440.250000	-121.750000	87.500000	1085.000000	-134.750000	-79.750000	-28.991378	31.819805	543.765115	-359.917352	-43.133514	-21.566757	-21.566757	-13.435029	-28.500000	12.500000	24.000000	23.000000	-755.500000	1039.500000	-139.500000	-95.500000	-11.000000	-20.000000	-22.000000	1.500000	-15.000000	-10.500000	-9.500000	3.500000	-9.899495	-9.192388	1.414214	6.363961	11.313708	4.242641	-2.828427	26.870058	-74.953319	-330.218867	473.761543	150.613744	-57.982756	-47.376154	-44.547727	-22.627417	-6.363961	-3.535534
552.250000	1298.000000	-3049.000000	-677.750000	-628.750000	1982.500000	-198.000000	-849.750000	-125.511454	-166.170094	34.294679	866.559360	98.994949	-204.353860	-314.308964	-144.249783	-2.000000	-109.500000	-67.000000	-97.000000	-331.500000	310.000000	343.500000	248.000000	59.500000	8.500000	-69.000000	-71.000000	-73.000000	-153.500000	-88.000000	-17.000000	4.949747	-4.949747	-23.334524	-49.497475	-35.355339	-12.727922	-17.677670	-55.861436	-130.814755	-73.539105	86.267027	121.622366	123.036580	119.501046	102.530483	71.417785	32.526912	13.435029
16.750000	-118.750000	-439.500000	-259.500000	-23.750000	-1126.250000	35.000000	-2.500000	37.476659	-82.377940	-504.874242	587.252182	39.951533	-24.395184	-11.313708	-62.225397	-3.000000	18.000000	-33.000000	-11.500000	597.500000	-1057.500000	309.000000	121.500000	26.000000	9.500000	11.500000	-32.000000	-18.000000	11.000000	-6.500000	-37.500000	-5.656854	5.656854	5.656854	8.485281	-4.949747	-13.435029	-12.020815	11.313708	176.776695	185.969083	-314.662518	-298.399062	97.580736	93.338095	53.740115	30.405592	11.313708	7.071068
-111.500000	-277.000000	-442.000000	-94.000000	-3.000000	988.000000	-3.000000	7.500000	2.474874	-18.031223	970.857611	-260.922402	-39.597980	-60.811183	-37.123106	22.273864	0.500000	3.000000	-7.000000	18.500000	-822.000000	773.000000	-108.000000	-69.000000	-41.500000	18.500000	3.500000	-43.500000	-18.500000	2.000000	12.000000	-12.500000	3.535534	-1.414214	1.414214	1.414214	1.414214	-5.656854	-6.363961	28.284271	-217.788889	-147.078210	492.146320	35.355339	-48.790368	-34.648232	-31.819805	-17.677670	-15.556349	-12.020815
23.250000	-424.500000	-353.000000	-420.500000	67.750000	-1147.000000	-12.500000	-145.000000	2.121320	35.001786	-575.938473	581.595328	-46.315494	62.578950	-8.838835	-37.123106	-16.000000	21.000000	0.500000	26.000000	594.000000	-1064.500000	317.500000	93.000000	-5.500000	-9.000000	15.000000	18.500000	1.000000	-13.500000	-21.000000	-23.500000	-7.778175	-3.535534	3.535534	9.192388	-2.121320	4.242641	3.535534	21.920310	183.140656	174.655375	-330.218867	-289.913780	98.994949	99.702056	48.790368	20.506097	6.363961	-8.485281
367.250000	1002.000000	-3167.750000	-774.500000	-522.750000	2076.500000	-288.250000	-918.000000	-40.658640	-228.395490	61.871843	875.751748	-46.669048	-73.185552	-386.433856	-126.925667	31.500000	-74.000000	-81.500000	-112.500000	-326.000000	332.500000	347.000000	256.500000	52.000000	-70.000000	-23.500000	-39.000000	-104.500000	-169.000000	-75.000000	-31.500000	13.435029	7.071068	-14.849242	-31.819805	-31.112698	-24.748737	-24.041631	-60.104076	-129.400541	-72.831998	91.923882	130.814755	127.986327	118.086832	106.066017	72.831998	33.234019	4.949747
576.250000	809.250000	-3145.500000	-661.500000	-408.250000	2147.750000	-271.000000	-1066.500000	-37.476659	-169.352074	205.060967	861.609613	-35.708892	-136.118055	-347.896536	-254.558441	39.500000	-73.500000	-45.500000	-126.000000	-269.500000	334.500000	346.000000	232.500000	17.500000	-45.000000	-48.500000	-40.000000	-66.000000	-178.000000	-139.500000	-40.500000	14.849242	9.899495	-19.091883	-28.284271	-21.920310	-9.899495	-19.798990	-74.953319	-132.936075	-33.234019	98.994949	127.986327	123.036580	121.622366	101.823376	60.104076	14.142136	2.121320
412.250000	1306.250000	-2765.500000	-762.750000	-519.250000	1988.250000	-117.000000	-878.250000	-57.982756	-240.062752	-38.537320	821.658080	50.558135	-115.611959	-246.780267	-261.983062	6.500000	-54.500000	-72.000000	-119.500000	-359.000000	315.500000	372.000000	201.000000	42.500000	7.000000	-38.000000	-55.500000	-61.000000	-116.000000	-131.500000	-47.000000	8.485281	-3.535534	-9.192388	-29.698485	-31.112698	-21.213203	-32.526912	-54.447222	-129.400541	-92.630988	82.024387	127.986327	135.764502	121.622366	85.559921	57.275649	27.577164	5.656854
475.250000	1208.750000	-2761.000000	-1068.250000	-562.750000	1928.750000	-136.500000	-869.750000	-13.081475	-280.014285	-1.060660	868.327127	38.537320	-109.247998	-226.274170	-224.506403	25.000000	-58.500000	-107.000000	-114.000000	-298.000000	290.500000	356.000000	223.000000	19.500000	8.000000	-39.500000	-31.000000	-35.000000	-137.000000	-117.000000	-47.500000	4.242641	11.313708	-9.192388	-28.284271	-38.183766	-33.941125	-31.819805	-51.618795	-107.480231	-77.781746	74.953319	116.672619	121.622366	125.865007	99.702056	57.275649	16.970563	2.121320
405.750000	1098.500000	-2956.000000	-820.250000	-431.250000	1980.000000	-83.000000	-892.750000	-55.507882	-234.052345	166.523647	807.869498	53.740115	-103.944697	-376.180808	-152.381511	8.000000	-64.500000	-43.000000	-155.000000	-298.000000	321.500000	322.500000	218.000000	39.500000	2.500000	-32.000000	-39.000000	-89.500000	-163.500000	-83.500000	-34.000000	0.000000	4.242641	-15.556349	-24.748737	-18.384776	-14.142136	-36.062446	-77.074639	-139.300036	-43.133514	101.116270	117.379726	113.844192	114.551299	96.166522	56.568542	21.213203	9.192388
200.000000	1712.000000	-2771.750000	-2151.750000	96.000000	223.000000	658.750000	-600.750000	65.760931	-128.693434	670.337229	282.135606	659.730627	-124.097240	-114.904852	-327.390440	-17.500000	50.500000	14.000000	-60.000000	-863.500000	599.500000	-223.000000	282.000000	285.000000	164.000000	-14.000000	-62.500000	-31.500000	-48.000000	-91.000000	-141.000000	-7.778175	-1.414214	19.798990	14.849242	13.435029	-7.778175	-37.476659	3.535534	-224.859956	-177.483802	453.255447	-57.982756	-163.341666	7.778175	95.459415	99.702056	102.530483	96.873629
-135.500000	-444.000000	-29.000000	509.000000	147.500000	618.000000	19.000000	-172.500000	50.204581	71.417785	1016.112445	-385.373196	-70.710678	54.447222	-132.582521	20.152543	10.500000	33.500000	6.000000	74.000000	-779.500000	633.500000	-166.500000	-78.500000	-31.000000	-25.000000	40.500000	-7.500000	-57.500000	-33.000000	-17.000000	33.500000	7.071068	0.707107	9.899495	9.192388	0.707107	3.535534	5.656854	52.325902	-247.487373	-78.488853	458.205194	-3.535534	-62.225397	-60.104076	-40.305087	-18.384776	-15.556349	-7.071068
-75.750000	-226.250000	-179.750000	-358.750000	35.250000	-1337.750000	182.250000	205.750000	52.679455	-9.899495	-725.491557	435.224224	126.925667	-55.861436	32.526912	29.344931	14.000000	21.500000	-20.500000	19.500000	610.000000	-1063.000000	252.500000	65.000000	35.000000	67.500000	1.500000	-41.500000	-15.500000	30.500000	47.500000	-35.000000	2.121320	6.363961	7.071068	7.778175	-7.778175	-4.242641	-0.707107	25.455844	208.596500	153.442172	-370.523953	-257.386868	87.681241	72.831998	36.062446	12.020815	9.899495	12.727922
257.250000	916.500000	-2772.750000	-644.750000	-499.750000	1982.000000	-219.250000	-727.750000	-24.395184	-223.445743	196.929239	737.158819	25.455844	-124.804347	-307.237896	-126.572114	42.500000	-72.000000	-69.500000	-136.500000	-284.500000	323.000000	329.500000	182.000000	38.000000	-21.000000	-44.000000	-46.500000	-84.500000	-133.000000	-74.000000	-19.000000	18.384776	10.606602	-15.556349	-31.112698	-31.819805	-16.970563	-26.870058	-75.660426	-140.007143	-34.648232	102.530483	118.086832	120.208153	109.601551	79.195959	50.911688	22.627417	7.071068
12.250000	-226.000000	-169.750000	278.000000	-98.250000	1118.500000	-140.750000	37.500000	22.627417	-12.374369	340.471915	-265.518596	-66.114484	-60.811183	-16.617009	-8.838835	20.000000	-15.000000	-30.500000	31.000000	-750.000000	1042.500000	-109.000000	-85.500000	-47.000000	-9.500000	-20.500000	-15.500000	-43.000000	16.500000	4.000000	-2.500000	6.363961	7.778175	0.000000	-9.899495	-11.313708	-7.778175	0.707107	27.577164	-54.447222	-366.988419	436.991991	173.241161	-51.618795	-30.405592	-32.526912	-28.991378	-23.334524	-10.606602
59.500000	-236.250000	-524.500000	112.000000	-116.000000	946.750000	7.500000	-142.500000	9.545942	-13.788582	997.374115	-263.043723	-41.719300	4.242641	-138.239376	35.001786	12.500000	-17.000000	-30.000000	48.500000	-793.500000	764.000000	-136.500000	-47.500000	-18.000000	-10.000000	21.000000	-21.000000	-62.000000	-32.500000	6.000000	17.500000	4.949747	4.242641	0.000000	-11.313708	-11.313708	-9.899495	-1.414214	41.719300	-208.596500	-137.178716	487.903679	33.941125	-57.982756	-41.719300	-23.334524	-11.313708	-7.071068	-5.656854
339.000000	767.500000	-3027.000000	-580.750000	-589.500000	2257.500000	-319.000000	-893.250000	-102.884037	-290.974440	322.440692	820.243866	-62.225397	-89.095454	-373.352380	-195.515025	11.000000	-84.500000	-78.500000	-164.000000	-234.500000	346.500000	362.000000	191.000000	20.000000	-47.000000	-48.000000	-28.000000	-97.000000	-161.000000	-97.000000	-33.500000	4.949747	0.707107	-27.577164	-26.870058	-26.870058	-27.577164	-35.355339	-87.681241	-137.178716	-7.778175	111.015765	128.693434	132.228968	122.329473	89.095454	46.669048	19.091883	-4.949747
-227.000000	-467.750000	-97.250000	-85.750000	-172.000000	968.250000	-3.750000	-47.250000	-48.790368	-16.263456	995.959901	-335.875721	-92.630988	6.717514	31.112698	-18.738330	2.000000	-36.000000	-19.000000	28.000000	-800.500000	801.000000	-129.500000	-108.500000	-69.000000	1.000000	21.000000	-4.500000	2.500000	4.500000	-26.500000	11.000000	7.071068	-4.242641	-9.192388	-14.849242	-9.899495	-4.242641	-7.071068	36.769553	-199.404112	-152.027958	498.510281	44.547727	-54.447222	-42.426407	-40.305087	-36.769553	-28.991378	-19.091883
363.750000	-223.750000	-385.000000	-369.500000	50.750000	1011.750000	16.000000	-70.000000	5.303301	38.890873	525.380338	-358.149585	-22.627417	70.710678	-76.721086	-3.889087	-5.000000	8.500000	-4.000000	48.000000	-756.500000	1015.500000	-157.000000	-78.500000	-13.500000	-10.500000	11.500000	27.500000	-22.000000	-21.500000	14.500000	-9.000000	-4.242641	0.000000	1.414214	4.949747	0.000000	-1.414214	6.363961	34.648232	-75.660426	-326.683333	466.690476	144.956890	-62.225397	-52.325902	-38.890873	-18.384776	-8.485281	-2.121320
556.250000	1116.000000	-2968.750000	-789.000000	-507.750000	2018.500000	-178.250000	-678.000000	-117.733279	-159.099026	112.783532	797.970003	78.488853	-181.372889	-305.470129	-68.589358	13.000000	-95.500000	-47.500000	-118.500000	-312.000000	337.500000	335.000000	200.500000	61.000000	0.000000	-53.500000	-66.000000	-90.500000	-130.500000	-57.000000	-2.000000	9.899495	-2.828427	-28.284271	-34.648232	-25.455844	-7.778175	-19.798990	-67.175144	-132.228968	-60.104076	96.873629	128.693434	120.208153	115.965512	89.802561	53.740115	31.819805	13.435029
235.250000	93.500000	-74.250000	216.250000	-129.750000	1130.000000	-92.750000	-60.750000	-10.960155	-69.296465	380.777002	-303.702363	-48.083261	-13.081475	-27.930718	-1.414214	-11.000000	-3.500000	-35.500000	-3.500000	-715.000000	1060.500000	-143.000000	-66.500000	-22.500000	-30.500000	-1.000000	-12.500000	-6.000000	-6.500000	-11.500000	2.500000	-7.071068	-1.414214	-0.707107	-2.828427	-9.899495	-13.435029	-8.485281	14.849242	-48.083261	-357.796031	434.870670	185.261977	-57.982756	-43.840620	-31.112698	-17.677670	-15.556349	-0.707107
199.250000	28.000000	105.500000	-62.500000	-151.750000	-1056.000000	72.500000	50.000000	-83.792154	7.778175	-1069.852560	444.063059	82.024387	9.899495	-15.202796	-15.909903	-45.500000	-14.000000	-31.000000	57.000000	549.500000	-961.500000	276.000000	54.000000	22.000000	30.000000	-9.500000	21.500000	-24.000000	16.500000	9.500000	-22.000000	-17.677670	-12.727922	-7.778175	-3.535534	-14.142136	-7.071068	2.121320	54.447222	239.709199	73.539105	-430.628030	-155.563492	115.965512	72.124892	35.355339	4.242641	2.121320	10.606602
-239.500000	-287.000000	-243.000000	-263.000000	-27.500000	-1139.500000	28.000000	-173.500000	43.133514	62.932504	-1152.230500	406.232846	70.710678	-10.606602	1.767767	-47.729708	32.000000	-1.000000	-17.500000	67.500000	506.000000	-950.500000	242.500000	75.000000	46.500000	14.500000	-14.000000	13.000000	21.000000	-20.500000	-43.500000	2.000000	14.849242	7.778175	3.535534	-6.363961	-17.677670	4.242641	9.192388	55.154329	227.688384	56.568542	-439.113311	-144.249783	110.308658	57.275649	36.769553	15.556349	14.849242	12.727922
485.750000	1020.750000	-2735.500000	-520.250000	-422.750000	2071.750000	-178.000000	-808.250000	-18.384776	-242.891179	254.911995	760.846897	37.123106	-140.360696	-371.584614	-101.823376	19.500000	-52.500000	-52.500000	-171.000000	-251.500000	340.000000	321.500000	169.500000	45.500000	-11.000000	-50.000000	-45.500000	-84.000000	-157.500000	-79.000000	-10.000000	5.656854	7.778175	-9.899495	-23.334524	-22.627417	-14.849242	-33.234019	-91.216775	-136.471609	-21.213203	103.237590	128.693434	114.551299	113.844192	86.267027	36.062446	20.506097	9.899495
895.500000	1234.500000	-3041.000000	-1033.750000	-550.000000	2155.500000	-207.000000	-875.750000	-26.516504	-221.677976	147.078210	893.075865	-15.556349	-111.015765	-240.062752	-257.386868	34.000000	-75.500000	-88.000000	-108.500000	-288.000000	338.000000	351.000000	248.000000	36.000000	-27.000000	-39.500000	-41.500000	-57.500000	-121.000000	-119.000000	-54.000000	12.727922	9.899495	-12.727922	-36.062446	-38.183766	-22.627417	-23.334524	-59.396970	-123.743687	-53.033009	96.873629	130.814755	125.865007	123.036580	107.480231	66.468037	26.162951	0.707107
27.250000	-141.250000	-106.000000	109.500000	-51.250000	-1119.750000	55.000000	31.500000	-26.870058	44.901281	-867.620021	476.943524	58.689863	-54.447222	6.363961	-24.041631	-7.000000	-5.000000	-18.000000	53.500000	559.000000	-1036.000000	293.500000	67.000000	31.000000	24.000000	-1.000000	-45.000000	-9.000000	12.000000	0.000000	-19.000000	-1.414214	-4.242641	-2.828427	-1.414214	-12.020815	0.707107	9.192388	36.769553	201.525433	125.157900	-395.272691	-217.081782	117.379726	75.660426	38.890873	9.192388	7.778175	10.606602
-18.750000	-183.500000	-367.250000	-228.750000	-10.750000	950.000000	-171.250000	-141.250000	88.034794	-42.426407	718.774043	-281.074946	-32.880465	-9.899495	-19.798990	-86.620581	49.500000	19.000000	-34.000000	14.000000	-812.500000	903.000000	-145.500000	-44.000000	1.500000	-28.000000	-39.000000	23.000000	20.000000	-6.000000	-29.000000	-40.500000	19.091883	12.727922	8.485281	2.828427	-12.727922	-8.485281	-7.071068	26.870058	-135.057395	-258.801082	489.317893	83.438600	-62.932504	-45.254834	-25.455844	-8.485281	-2.121320	1.414214
-39.250000	-401.250000	-302.000000	-122.500000	93.750000	-868.750000	-158.500000	-163.500000	-27.930718	77.074639	-1163.190655	373.705934	35.708892	-55.507882	-4.242641	-51.618795	-38.500000	16.000000	16.000000	54.000000	467.500000	-838.500000	261.000000	48.500000	48.000000	-10.500000	-56.000000	21.500000	19.000000	-20.000000	-16.000000	-41.000000	-17.677670	-8.485281	2.121320	7.778175	2.828427	8.485281	4.949747	53.033009	227.688384	28.991378	-426.385389	-94.752309	123.743687	57.275649	24.041631	12.020815	17.677670	10.606602
36.500000	-529.000000	-761.500000	-418.750000	-43.500000	1146.500000	-41.000000	-196.250000	-73.539105	60.104076	362.392225	-333.400847	-25.102291	-21.566757	-73.539105	-12.374369	-31.500000	-22.500000	13.500000	27.500000	-703.000000	1093.500000	-148.500000	-76.000000	-20.000000	-3.500000	-3.500000	-4.000000	-3.500000	-34.500000	-20.000000	1.500000	-9.192388	-11.313708	-7.071068	-7.778175	0.000000	9.192388	4.949747	22.627417	-39.597980	-367.695526	434.163564	198.697006	-59.396970	-47.376154	-35.355339	-19.798990	-10.606602	-3.535534
64.750000	-57.750000	24.750000	-94.000000	-118.750000	-1143.750000	156.750000	-107.000000	-59.396970	5.303301	-837.567982	362.038672	76.721086	26.870058	-65.053824	45.961941	-2.000000	-28.000000	-16.500000	21.000000	579.000000	-979.500000	250.000000	44.000000	28.000000	36.500000	15.000000	22.000000	-14.500000	-48.500000	22.000000	-1.000000	0.707107	-3.535534	-13.435029	-4.949747	-9.192388	0.000000	-0.707107	30.405592	219.203102	120.208153	-390.322943	-194.454365	103.944697	60.104076	21.920310	12.020815	12.020815	6.363961
-91.500000	-327.000000	-515.500000	-389.500000	45.500000	913.500000	-110.000000	-137.500000	-42.426407	92.630988	780.999440	-242.891179	-66.114484	-27.930718	48.083261	-100.409163	-5.000000	-19.000000	22.000000	55.000000	-857.500000	818.000000	-128.000000	-35.500000	-15.500000	-19.000000	-6.500000	-6.000000	23.500000	-7.500000	-43.000000	-5.000000	1.414214	-4.242641	-8.485281	-4.242641	6.363961	9.192388	9.192388	37.476659	-188.090404	-212.839141	485.782359	53.033009	-55.154329	-41.012193	-19.798990	-7.778175	-4.949747	-8.485281
-75.500000	-344.750000	-102.000000	-30.500000	1.000000	993.250000	-70.500000	82.000000	-29.344931	39.244426	1093.540637	-301.934596	-28.637825	-51.972348	3.181981	71.771338	-4.000000	-10.500000	2.500000	50.000000	-801.500000	690.000000	-102.500000	-110.500000	-53.500000	12.000000	-10.500000	-21.000000	2.000000	12.500000	4.500000	29.000000	-1.414214	-2.828427	-4.949747	-1.414214	1.414214	-0.707107	2.828427	36.769553	-270.114790	-70.003571	473.054437	21.920310	-40.305087	-36.769553	-39.597980	-37.476659	-26.870058	-9.192388
111.000000	1239.000000	-2746.000000	-855.750000	-573.000000	2011.000000	-94.000000	-675.250000	-29.698485	-239.002092	-38.183766	844.992604	-7.071068	-97.580736	-251.022907	-186.322637	49.000000	-94.000000	-87.000000	-123.000000	-362.000000	315.000000	359.500000	227.500000	24.000000	-17.000000	-17.000000	-59.000000	-74.000000	-108.000000	-77.000000	-61.500000	19.091883	13.435029	-16.970563	-41.012193	-32.526912	-26.870058	-22.627417	-70.710678	-140.007143	-87.681241	78.488853	132.228968	136.471609	115.965512	98.994949	57.275649	14.849242	3.535534
-226.000000	-306.000000	-6.000000	-75.000000	83.000000	-946.500000	-7.000000	99.500000	36.769553	-16.263456	-1139.502578	406.939953	-24.041631	26.870058	-9.545942	-11.667262	4.500000	29.500000	-10.000000	23.000000	497.000000	-899.500000	275.000000	44.500000	-4.500000	-7.500000	19.500000	5.500000	-19.500000	16.000000	31.500000	-42.000000	0.707107	2.828427	4.242641	14.849242	0.000000	-5.656854	-7.071068	41.012193	226.981277	48.790368	-432.749350	-120.915260	123.743687	65.760931	27.577164	7.071068	0.000000	-4.949747
-9.750000	-16.000000	82.750000	-355.000000	-105.250000	-1091.500000	76.750000	94.500000	-4.242641	-6.717514	-1116.875161	435.931331	22.980970	35.355339	76.721086	-45.608387	-0.500000	-0.500000	-36.000000	46.500000	528.500000	-949.000000	261.000000	64.500000	24.000000	19.500000	6.000000	14.000000	10.000000	27.500000	10.000000	-28.500000	-3.535534	1.414214	-2.121320	-1.414214	-17.677670	-6.363961	-0.707107	50.911688	235.466558	62.225397	-434.870670	-147.785317	111.015765	67.175144	38.183766	9.192388	9.899495	1.414214
309.250000	718.750000	-3018.750000	-814.250000	-540.250000	2135.250000	-235.750000	-634.750000	-74.246212	-240.769859	295.570635	754.836489	4.596194	-131.521861	-313.955411	-109.247998	15.000000	-83.000000	-57.500000	-150.000000	-261.000000	360.000000	327.500000	172.000000	42.000000	-23.500000	-41.500000	-59.500000	-120.500000	-101.500000	-57.000000	-34.500000	10.606602	2.121320	-18.384776	-35.355339	-26.162951	-16.970563	-33.234019	-78.488853	-136.471609	-21.920310	115.965512	130.107648	119.501046	111.722871	84.852814	39.597980	22.627417	5.656854
70.750000	-376.250000	-486.500000	2.750000	57.750000	1204.750000	-393.500000	-186.250000	15.909903	33.941125	467.044029	-189.504617	-180.312229	-35.355339	1.060660	-65.053824	19.500000	6.000000	15.500000	17.500000	-794.500000	1030.000000	-102.500000	-26.500000	-47.500000	-76.500000	-32.500000	2.500000	29.000000	-26.500000	-43.500000	-5.500000	12.020815	1.414214	0.707107	0.707107	1.414214	7.778175	-1.414214	23.334524	-86.267027	-342.946789	465.276262	152.735065	-51.618795	-26.870058	-19.091883	0.000000	-9.192388	-22.627417
43.500000	-313.000000	-311.000000	-116.250000	63.000000	793.000000	8.000000	-98.250000	69.650018	-20.152543	1074.802307	-374.766594	16.970563	-13.435029	-18.031223	-76.367532	3.500000	40.000000	-28.000000	40.500000	-775.000000	719.000000	-158.000000	-89.000000	-0.500000	10.500000	-9.000000	-9.000000	-7.000000	-5.500000	-16.000000	-27.000000	-4.242641	6.363961	14.142136	12.727922	-7.071068	-8.485281	-4.949747	41.012193	-226.981277	-99.702056	485.782359	16.263456	-63.639610	-53.740115	-43.133514	-19.091883	-2.828427	2.121320
191.000000	-497.000000	-481.500000	-107.500000	-15.500000	1177.000000	-184.500000	-170.000000	8.131728	55.507882	462.447835	-301.934596	-83.438600	-53.033009	-38.537320	35.708892	24.500000	-18.000000	1.500000	47.000000	-742.000000	1056.000000	-120.500000	-89.500000	-26.000000	-25.000000	-34.000000	0.000000	26.000000	-48.500000	-20.500000	35.000000	9.899495	4.949747	-2.828427	-9.899495	-4.242641	3.535534	7.778175	31.819805	-61.518290	-345.775216	456.083874	170.412734	-51.618795	-38.183766	-36.062446	-26.870058	-12.727922	-8.485281
311.500000	907.500000	-2990.000000	-1038.250000	-544.500000	2040.000000	-175.500000	-698.750000	-101.823376	-185.969083	167.937861	814.940565	24.395184	-116.319066	-304.763023	-139.653589	6.500000	-87.500000	-58.500000	-120.500000	-294.500000	305.000000	355.000000	206.500000	23.500000	-10.000000	-41.500000	-39.000000	-82.000000	-136.000000	-57.500000	-39.000000	9.899495	-3.535534	-21.213203	-36.062446	-29.698485	-12.020815	-21.920310	-69.296465	-142.835570	-37.476659	97.580736	113.137085	129.400541	118.086832	90.509668	54.447222	15.556349	4.949747
474.250000	821.000000	-3306.500000	-945.500000	-394.750000	2118.500000	-304.000000	-789.000000	-12.374369	-195.868578	158.038366	847.467477	44.194174	-228.041937	-280.367839	-153.795725	24.000000	-51.500000	-50.000000	-128.000000	-295.500000	329.000000	354.500000	221.000000	58.000000	-9.500000	-80.500000	-83.000000	-65.500000	-129.000000	-91.000000	-39.500000	10.606602	6.363961	-6.363961	-25.455844	-24.041631	-12.727922	-26.162951	-68.589358	-134.350288	-45.961941	98.287843	125.157900	129.400541	120.208153	96.873629	58.689863	31.112698	9.899495
-34.000000	-279.750000	-225.000000	-126.500000	8.000000	869.750000	2.500000	-37.000000	-121.622366	51.618795	943.987553	-368.049080	47.022601	-65.407377	1.767767	-27.223611	-64.000000	-10.000000	17.500000	44.500000	-829.500000	779.500000	-143.000000	-95.500000	-15.000000	23.500000	-18.000000	-10.500000	10.500000	-4.000000	-18.000000	-4.500000	-20.506097	-21.920310	-12.020815	4.949747	9.192388	2.828427	0.707107	38.183766	-212.839141	-156.977705	491.439213	39.597980	-53.740115	-53.740115	-42.426407	-27.577164	-16.263456	4.949747
-68.250000	-297.500000	-372.500000	-24.500000	-199.750000	1043.000000	-160.500000	151.500000	-16.970563	-58.336309	723.016684	-269.054130	-38.183766	-116.672619	44.547727	-7.071068	20.000000	-29.000000	-46.500000	21.000000	-782.000000	914.500000	-115.500000	-67.000000	-38.500000	3.500000	-27.500000	-46.500000	-7.000000	38.000000	17.000000	-33.000000	9.899495	4.242641	-9.192388	-10.606602	-15.556349	-14.849242	-5.656854	31.112698	-118.793939	-261.629509	487.903679	89.802561	-53.740115	-36.062446	-30.405592	-16.263456	-14.142136	-10.606602
-114.750000	-239.250000	-317.250000	-40.000000	-37.750000	1011.750000	-49.750000	62.500000	62.578950	-91.216775	1026.365493	-299.813275	-1.414214	-66.114484	-4.596194	5.303301	16.000000	8.500000	-30.000000	23.000000	-817.000000	757.500000	-101.500000	-92.500000	-20.500000	2.500000	-9.500000	-25.000000	-26.000000	17.500000	15.500000	-17.000000	0.000000	11.313708	8.485281	-0.707107	-0.707107	-21.920310	-16.263456	36.062446	-231.223917	-125.157900	492.146320	31.819805	-41.719300	-38.183766	-39.597980	-26.162951	-14.849242	0.000000
-304.250000	-376.250000	-199.750000	-0.500000	-197.750000	1123.250000	-148.250000	60.500000	39.597980	-80.256620	306.884343	-298.752615	-127.279221	10.253048	-7.778175	50.204581	31.000000	-15.000000	-53.000000	14.500000	-710.500000	1062.500000	-119.000000	-87.500000	-54.000000	-35.000000	1.500000	-8.000000	-1.500000	-1.500000	9.000000	26.000000	11.313708	9.899495	2.828427	-14.142136	-19.091883	-17.677670	-7.071068	23.334524	-41.012193	-372.645274	423.556962	189.504617	-52.325902	-36.769553	-36.769553	-26.162951	-21.213203	-16.970563
368.500000	981.250000	-2665.750000	-540.000000	-372.500000	1935.250000	-71.750000	-837.000000	19.091883	-193.040151	39.951533	743.876334	27.930718	-142.835570	-284.964033	-159.099026	36.500000	-45.500000	-58.000000	-112.000000	-336.500000	343.000000	318.000000	171.000000	24.000000	4.500000	-12.000000	-71.000000	-84.000000	-138.000000	-96.000000	-10.000000	14.142136	12.020815	-3.535534	-25.455844	-25.455844	-15.556349	-24.748737	-58.689863	-130.107648	-78.488853	89.802561	136.471609	116.672619	109.601551	83.438600	39.597980	14.849242	3.535534
417.750000	-51.000000	-261.500000	-116.000000	-282.750000	1022.500000	17.500000	-120.500000	-107.480231	-1.060660	756.250702	-286.731800	-73.539105	70.003571	-84.499260	37.830213	-8.500000	-55.500000	-38.500000	53.000000	-764.500000	934.000000	-145.500000	-63.000000	-26.000000	-14.000000	26.000000	10.000000	-19.000000	-30.500000	0.000000	12.500000	3.535534	-9.899495	-18.384776	-20.506097	-17.677670	-8.485281	2.828427	43.840620	-110.308658	-259.508189	492.853426	95.459415	-65.760931	-41.012193	-27.577164	-17.677670	-8.485281	-11.313708
-568.000000	2097.000000	-2932.500000	-1036.000000	488.500000	2369.500000	-116.500000	-997.000000	-49.851028	768.978625	75.306872	896.257845	110.308658	-122.329473	-217.788889	-310.419877	27.000000	-48.500000	151.500000	-148.000000	-658.500000	439.000000	369.500000	249.000000	90.500000	1.500000	-44.500000	-29.500000	-54.500000	-128.500000	-153.000000	-80.000000	16.970563	-1.414214	-12.020815	-24.041631	-13.435029	145.663997	176.776695	-332.340187	-439.820418	-41.719300	132.228968	166.170094	140.714249	121.622366	105.358910	71.417785	46.669048	17.677670
174.000000	980.500000	-2911.250000	-677.000000	-592.500000	1931.000000	-31.250000	-887.000000	-131.875415	-192.686598	31.466252	789.484721	42.072853	-70.003571	-380.423448	-153.442172	-6.500000	-98.000000	-72.000000	-102.500000	-329.000000	319.500000	337.000000	185.500000	35.500000	8.000000	-15.500000	-51.500000	-116.000000	-144.000000	-92.500000	-17.500000	3.535534	-7.071068	-25.455844	-38.183766	-30.405592	-19.091883	-19.091883	-57.982756	-127.986327	-75.660426	85.559921	125.865007	120.208153	117.379726	87.681241	45.961941	21.213203	4.949747
-103.250000	-766.250000	-603.750000	-211.500000	-105.750000	942.750000	-228.750000	-34.500000	-76.367532	53.386562	851.003011	-342.946789	-8.838835	-127.986327	12.020815	4.242641	-22.500000	-32.500000	-10.000000	73.500000	-781.000000	863.500000	-150.000000	-80.000000	-17.500000	-8.000000	-52.000000	-18.000000	16.500000	-19.500000	-11.500000	3.500000	-7.778175	-8.485281	-10.606602	-11.313708	-4.949747	-2.121320	7.778175	52.325902	-144.956890	-214.253355	493.560533	70.003571	-60.104076	-50.204581	-36.769553	-21.213203	-11.313708	-0.707107
228.500000	-239.500000	-74.250000	-297.750000	45.500000	-916.000000	66.750000	133.250000	-33.234019	37.476659	-1105.561452	372.291720	6.010408	25.455844	-1.060660	47.376154	-31.500000	14.500000	5.000000	53.000000	504.500000	-867.000000	260.500000	40.000000	8.500000	9.000000	19.500000	5.500000	-15.000000	13.500000	31.000000	-7.000000	-12.727922	-9.192388	-0.707107	8.485281	0.707107	2.121320	-2.828427	59.396970	238.294985	45.254834	-423.556962	-111.015765	120.208153	58.689863	24.748737	6.363961	4.949747	-1.414214
-41.000000	-316.000000	-232.750000	-182.500000	104.000000	1035.000000	-231.250000	117.000000	7.071068	36.062446	406.586399	-296.984848	-95.459415	-34.294679	34.294679	10.253048	-1.500000	10.500000	14.000000	18.000000	-781.000000	1033.000000	-131.500000	-73.500000	-31.500000	-33.500000	-24.000000	3.500000	7.500000	17.000000	27.500000	-23.000000	-2.121320	0.000000	0.707107	7.071068	7.778175	3.535534	2.828427	18.384776	-76.367532	-356.381818	456.083874	154.856385	-60.104076	-38.183766	-34.648232	-16.970563	-7.778175	-14.142136
106.250000	-267.750000	-113.500000	-81.250000	57.250000	-942.750000	-109.000000	5.750000	24.395184	28.284271	-1040.507629	430.628030	20.859650	-61.871843	30.759145	-38.183766	4.000000	19.500000	-4.500000	45.500000	528.000000	-920.500000	266.000000	62.000000	29.500000	-9.000000	-33.000000	5.500000	8.000000	11.500000	8.500000	-42.500000	2.121320	0.707107	4.242641	7.778175	-4.242641	0.707107	0.000000	47.376154	225.567063	72.831998	-422.849855	-136.471609	118.793939	65.053824	36.062446	9.192388	7.778175	8.485281
-24.000000	-31.500000	41.000000	295.000000	55.000000	-1179.500000	-22.000000	122.000000	-46.669048	63.639610	-879.640836	509.823989	-12.020815	49.497475	-109.601551	89.095454	-20.500000	1.500000	16.500000	29.500000	539.500000	-1047.500000	298.500000	90.500000	14.000000	-12.000000	20.500000	-2.500000	-78.000000	14.000000	48.500000	7.500000	-4.242641	-9.192388	-5.656854	6.363961	2.828427	9.192388	4.949747	25.455844	190.918831	123.743687	-391.030050	-230.516811	111.015765	82.024387	41.012193	24.748737	12.020815	-2.121320
45.000000	830.250000	-2807.750000	-604.250000	-466.500000	1993.750000	-206.250000	-951.750000	32.173359	-265.518596	65.760931	812.112138	-63.639610	-80.963726	-331.633080	-190.565278	42.000000	-49.500000	-83.000000	-134.500000	-323.500000	320.500000	338.500000	206.000000	16.000000	-35.000000	-12.000000	-38.500000	-94.500000	-151.500000	-110.000000	-35.500000	14.142136	15.556349	-2.121320	-28.284271	-30.405592	-26.162951	-33.234019	-66.468037	-130.814755	-67.882251	90.509668	125.157900	125.157900	114.551299	96.166522	48.083261	16.970563	-7.071068
73.250000	-126.500000	-95.250000	-228.500000	-1.750000	-1291.500000	76.250000	35.000000	34.294679	57.982756	-723.370237	479.418398	89.802561	-31.466252	12.374369	-53.386562	28.000000	-3.500000	-16.500000	40.500000	584.500000	-1064.500000	273.500000	87.500000	39.000000	21.000000	-10.000000	-1.500000	-2.000000	24.500000	7.500000	-68.000000	9.899495	8.485281	0.000000	-2.121320	-14.142136	4.949747	12.020815	26.870058	197.989899	150.613744	-362.038672	-265.165043	95.459415	76.367532	41.719300	18.384776	7.778175	17.677670
22.750000	-119.000000	-235.000000	-111.250000	-12.250000	845.000000	-76.500000	73.750000	-3.181981	-11.313708	870.448448	-353.553391	13.788582	-66.114484	79.549513	-72.124892	-10.000000	13.500000	-16.500000	27.500000	-822.500000	832.500000	-164.000000	-70.000000	11.000000	4.500000	-20.000000	-26.500000	0.500000	37.000000	-1.500000	-31.500000	0.707107	-6.363961	3.535534	4.242641	-4.949747	-5.656854	-3.535534	32.526912	-178.190909	-198.697006	496.388960	53.033009	-65.053824	-55.154329	-35.355339	-14.142136	3.535534	2.121320
-850.500000	-124.750000	-34.750000	-100.000000	-291.500000	-1204.750000	19.750000	22.500000	-85.559921	-161.220346	-616.950667	513.359523	28.991378	-32.880465	-4.596194	47.022601	-53.500000	-11.500000	-56.500000	-49.500000	566.000000	-1056.500000	297.000000	79.000000	18.000000	15.000000	-5.500000	-14.000000	12.000000	-12.500000	15.000000	-0.500000	-24.748737	-14.142136	-7.071068	-2.121320	-16.970563	-20.506097	-23.334524	-2.828427	170.412734	167.584307	-334.461508	-281.428499	97.580736	87.681241	41.012193	16.970563	7.778175	4.949747
-60.250000	-182.750000	-123.500000	72.250000	-10.750000	-863.750000	-39.500000	-121.750000	19.798990	40.658640	-1194.656907	480.125504	-85.559921	60.811183	-44.901281	-38.183766	25.500000	2.500000	-10.000000	46.500000	463.000000	-872.500000	285.000000	89.000000	-20.000000	-27.000000	32.000000	13.000000	-33.500000	-11.000000	-16.000000	-11.000000	11.313708	3.535534	-0.707107	0.000000	-11.313708	4.242641	2.121320	50.911688	225.567063	28.991378	-432.042243	-108.894444	125.157900	71.417785	41.012193	24.041631	1.414214	-14.142136
187.750000	1008.250000	-3081.250000	-693.750000	-605.750000	2061.750000	-196.750000	-944.250000	-84.852814	-270.468344	137.885822	795.848682	66.468037	-118.440386	-374.766594	-127.632774	11.000000	-81.000000	-85.500000	-145.000000	-301.500000	335.500000	339.000000	205.500000	63.000000	-18.000000	-50.000000	-40.500000	-97.000000	-161.000000	-111.000000	-3.500000	4.242641	1.414214	-21.213203	-32.526912	-35.355339	-24.748737	-33.234019	-74.246212	-133.643182	-52.325902	96.873629	130.107648	125.157900	113.844192	89.095454	55.861436	28.991378	16.263456
514.500000	-80.000000	132.750000	103.500000	-45.000000	-1132.000000	8.750000	38.500000	-69.650018	68.235804	-683.065151	385.373196	44.901281	-65.053824	31.819805	41.012193	-15.500000	-15.000000	-13.000000	61.500000	613.000000	-1012.000000	259.500000	51.500000	27.500000	21.000000	-9.000000	-11.000000	9.500000	-7.500000	6.500000	15.500000	-4.242641	-9.192388	-12.020815	0.707107	-7.778175	2.121320	14.849242	36.769553	207.889394	156.977705	-368.402633	-225.567063	104.651804	62.932504	26.162951	12.727922	12.727922	4.949747
-31.750000	31.750000	-55.000000	-316.250000	-52.750000	-1270.250000	116.000000	31.750000	-3.889087	-34.648232	-492.499873	573.463600	4.242641	70.003571	-21.566757	-54.447222	-16.000000	7.500000	-17.000000	-9.000000	579.500000	-1078.000000	297.500000	118.500000	9.500000	10.500000	24.000000	16.000000	-12.500000	10.000000	10.500000	-54.500000	-4.949747	-3.535534	2.828427	2.121320	-7.778175	-2.121320	-7.071068	8.485281	165.462987	187.383297	-301.934596	-323.147799	87.681241	92.630988	53.740115	27.577164	4.949747	1.414214
-42.000000	-221.750000	-448.500000	-170.500000	19.000000	1034.250000	-50.500000	-128.000000	9.899495	7.071068	768.978625	-262.336616	-59.396970	6.363961	-30.759145	-90.156115	8.500000	9.500000	7.500000	8.500000	-847.000000	889.500000	-114.500000	-67.500000	-22.500000	-9.500000	5.500000	-2.500000	-13.000000	-1.500000	-27.000000	-45.500000	9.899495	-3.535534	3.535534	0.000000	-1.414214	4.949747	-7.778175	25.455844	-164.755880	-241.123412	497.803174	77.074639	-52.325902	-34.648232	-29.698485	-17.677670	-5.656854	-10.606602
-85.500000	-749.250000	-364.250000	-31.000000	25.500000	926.250000	-315.750000	-3.000000	-12.727922	89.802561	794.080915	-289.560227	-121.622366	-47.729708	14.849242	0.000000	5.000000	1.000000	-3.000000	73.000000	-803.000000	852.000000	-135.500000	-68.000000	-31.000000	-45.000000	-40.000000	-3.500000	5.500000	3.500000	-11.000000	8.000000	7.071068	-4.242641	-1.414214	-1.414214	-6.363961	6.363961	12.727922	48.083261	-149.199531	-225.567063	488.610786	64.346717	-57.982756	-43.133514	-27.577164	-23.334524	-12.020815	-13.435029
-81.250000	-213.500000	-178.750000	-40.000000	-94.250000	734.000000	-103.250000	-86.500000	18.031223	7.778175	374.413041	-347.542983	-0.707107	-20.152543	20.859650	-154.502832	16.000000	-12.500000	-31.000000	42.000000	-722.000000	986.500000	-190.500000	-64.000000	2.500000	-11.500000	-26.000000	9.500000	6.500000	17.000000	-26.000000	-70.500000	6.363961	4.949747	0.707107	-9.899495	-13.435029	-6.363961	4.949747	34.648232	-45.961941	-351.432070	438.406204	137.885822	-89.095454	-48.790368	-33.941125	-11.313708	0.707107	1.414214
210.000000	1078.750000	-2960.250000	-1009.000000	-551.500000	1992.250000	-55.750000	-904.500000	-129.046988	-208.242947	30.405592	849.588798	30.405592	-80.256620	-340.471915	-173.594715	-9.000000	-90.500000	-65.500000	-116.000000	-340.000000	314.000000	355.000000	202.500000	35.500000	4.500000	-31.000000	-25.500000	-77.500000	-158.000000	-94.000000	-30.500000	-2.121320	-4.949747	-26.870058	-31.819805	-25.455844	-19.091883	-24.041631	-63.639610	-137.885822	-72.831998	86.267027	123.036580	125.157900	125.157900	96.873629	48.083261	21.920310	4.242641
124.250000	-173.250000	-32.250000	-41.500000	-13.750000	-1009.750000	23.250000	52.000000	-73.185552	84.852814	-1136.320597	449.366359	-46.669048	39.244426	-1.767767	-59.043416	-32.500000	-14.000000	11.000000	61.000000	512.000000	-913.000000	264.000000	74.500000	-6.500000	-7.500000	32.000000	1.500000	-36.000000	26.500000	10.500000	-41.000000	-10.606602	-11.313708	-7.778175	-2.121320	-2.828427	8.485281	7.071068	53.740115	235.466558	50.204581	-433.456457	-130.814755	111.722871	69.296465	37.476659	18.384776	5.656854	-10.606602
284.000000	676.750000	-3051.500000	-771.000000	-583.500000	2165.250000	-274.500000	-797.500000	-61.871843	-281.782052	302.641702	776.756799	-31.112698	-127.279221	-290.974440	-188.443957	28.500000	-89.000000	-79.500000	-150.000000	-251.000000	363.000000	330.000000	183.500000	31.000000	-39.000000	-36.500000	-59.500000	-92.000000	-112.500000	-101.000000	-31.500000	9.192388	9.899495	-23.334524	-33.234019	-28.991378	-26.870058	-36.062446	-75.660426	-130.107648	-21.213203	115.965512	131.521861	119.501046	113.844192	87.681241	43.133514	21.213203	0.000000
37.750000	-345.000000	-49.750000	-103.500000	115.250000	830.500000	-40.750000	-126.500000	6.363961	44.194174	1193.242693	-317.844498	-66.821591	4.242641	12.020815	-16.263456	-16.000000	5.000000	20.500000	55.000000	-755.500000	608.000000	-128.500000	-96.000000	-45.500000	-2.000000	-2.500000	16.500000	21.500000	-16.500000	-36.000000	19.000000	-14.849242	3.535534	0.707107	4.949747	10.606602	1.414214	-2.121320	44.547727	-293.449314	-11.313708	460.326515	-7.778175	-51.618795	-42.426407	-37.476659	-28.991378	-18.384776	-13.435029
1416.750000	-3211.500000	-1041.500000	61.750000	1562.250000	-1289.000000	-905.500000	263.750000	-406.586399	875.751748	-555.432377	364.513546	-241.830519	-271.529004	60.457630	108.187338	-316.000000	190.000000	323.500000	303.000000	681.000000	-1052.500000	252.500000	32.000000	-49.500000	-118.500000	-138.000000	-52.000000	4.500000	31.000000	39.500000	13.500000	-87.681241	-127.279221	-7.778175	123.743687	120.208153	111.015765	106.773124	113.844192	243.244733	178.190909	-346.482323	-269.407684	91.216775	65.053824	23.334524	-0.707107	-16.970563	-20.506097
-102.750000	-298.250000	-351.000000	-675.750000	-65.750000	-1058.250000	320.000000	-253.250000	-25.809398	43.840620	-1105.561452	400.222438	-61.518290	1228.951586	-253.144228	2.474874	14.500000	-29.000000	-17.500000	59.500000	526.000000	-924.500000	255.000000	45.000000	50.000000	-319.000000	1024.500000	-146.500000	-130.500000	-54.500000	16.500000	-25.000000	2.828427	4.949747	-13.435029	-4.949747	-7.778175	-1.414214	7.071068	53.033009	236.173665	59.396970	-432.042243	-135.764502	110.308658	65.053824	29.698485	7.071068	16.263456	16.263456
71.000000	-303.500000	-150.500000	-28.500000	31.000000	-873.000000	-68.000000	0.500000	-5.656854	21.213203	-1030.608134	468.458243	-47.022601	8.131728	-4.242641	-46.669048	-22.000000	18.000000	3.000000	34.000000	529.000000	-920.500000	286.000000	73.500000	-8.500000	-13.000000	13.500000	-8.000000	-20.000000	13.000000	6.500000	-33.500000	-7.778175	-6.363961	4.949747	4.949747	-2.828427	2.828427	-3.535534	43.133514	224.859956	74.953319	-421.435642	-136.471609	125.865007	70.710678	38.890873	12.727922	0.707107	-8.485281
-200.250000	-330.250000	-164.000000	-120.000000	179.750000	828.250000	-84.500000	-181.000000	9.545942	114.551299	1074.802307	-241.476966	-95.105862	31.466252	-5.656854	-62.932504	0.500000	10.000000	45.000000	55.000000	-802.000000	583.000000	-106.000000	-63.500000	-49.500000	-11.000000	-3.500000	18.000000	17.500000	-27.500000	-36.000000	0.000000	2.121320	-1.414214	3.535534	3.535534	11.313708	16.970563	5.656854	36.769553	-310.419877	-27.577164	445.477272	-8.485281	-43.840620	-35.355339	-25.455844	-20.506097	-16.263456	-18.384776
195.000000	-287.000000	-182.750000	211.000000	124.500000	940.000000	-159.750000	47.500000	-30.052038	83.792154	750.240295	-338.704148	-57.629203	-45.961941	-35.001786	83.085047	-19.500000	9.000000	22.500000	47.000000	-830.000000	890.000000	-133.000000	-86.000000	-21.000000	-16.500000	-18.000000	-22.000000	-10.500000	-8.000000	18.500000	21.000000	-9.192388	-5.656854	-2.828427	8.485281	9.192388	8.485281	7.778175	34.648232	-153.442172	-245.366053	492.146320	79.195959	-56.568542	-45.254834	-42.426407	-16.970563	-4.949747	-9.192388
-90.250000	-527.250000	-236.500000	-295.250000	-15.250000	-1066.750000	-91.000000	197.750000	3.889087	41.012193	-917.824602	416.132341	44.194174	-62.578950	30.052038	48.790368	11.000000	-7.500000	-11.500000	58.500000	569.000000	-989.000000	267.000000	59.500000	25.500000	-5.000000	-25.000000	-1.500000	-16.500000	32.000000	39.000000	-11.000000	3.535534	3.535534	-3.535534	-1.414214	-8.485281	-0.707107	5.656854	48.790368	222.738636	109.601551	-408.000613	-181.726443	116.672619	62.932504	33.234019	8.485281	3.535534	11.313708
139.500000	787.500000	-2853.250000	-897.000000	-579.000000	2062.500000	-304.250000	-826.000000	-56.214989	-277.539412	125.865007	789.838275	-13.788582	-121.622366	-252.437121	-231.931024	15.500000	-75.000000	-96.000000	-123.500000	-307.000000	337.000000	360.000000	187.000000	16.500000	-18.000000	-73.500000	-23.500000	-45.000000	-129.000000	-115.500000	-47.500000	7.071068	3.535534	-14.849242	-31.819805	-31.819805	-33.234019	-31.112698	-61.518290	-125.157900	-61.518290	101.116270	125.157900	130.814755	118.086832	82.731493	50.204581	16.970563	-2.121320
63.250000	1056.000000	-2924.000000	-527.250000	-369.750000	1941.000000	-289.500000	-896.250000	-41.365747	-156.977705	-60.811183	857.013419	37.830213	-197.636345	-293.802868	-169.705627	8.500000	-58.000000	-41.500000	-116.500000	-380.500000	304.500000	347.500000	230.500000	49.000000	-18.500000	-59.000000	-74.500000	-66.500000	-149.000000	-108.500000	-27.500000	5.656854	2.121320	-9.899495	-26.870058	-19.798990	-9.192388	-17.677670	-70.710678	-150.613744	-89.095454	76.367532	126.572114	127.986327	118.793939	101.823376	61.518290	28.991378	7.778175
40.000000	-340.750000	-27.000000	-287.250000	49.000000	-1200.750000	44.000000	102.250000	-26.162951	108.894444	-771.807052	483.661038	24.041631	10.606602	4.949747	66.114484	-7.000000	5.000000	0.500000	73.500000	564.500000	-1070.000000	308.000000	54.000000	6.500000	18.500000	2.000000	7.000000	0.000000	1.000000	29.000000	6.500000	3.535534	-7.778175	-1.414214	2.828427	-6.363961	8.485281	18.384776	38.890873	189.504617	144.956890	-372.645274	-255.265548	113.137085	83.438600	35.355339	4.242641	0.000000	2.121320
-140.000000	-204.500000	168.750000	-103.250000	-124.000000	-1263.000000	-4.250000	112.750000	50.204581	-50.911688	-618.364880	427.446049	13.081475	3.535534	3.181981	107.480231	34.500000	-6.500000	-43.000000	24.000000	601.000000	-1048.500000	260.500000	68.000000	20.500000	-7.000000	2.000000	14.000000	6.000000	-1.500000	34.000000	22.000000	12.727922	10.606602	2.828427	-7.778175	-17.677670	-12.020815	-4.242641	26.870058	193.747258	168.291414	-345.775216	-267.286363	93.338095	70.003571	34.648232	13.435029	5.656854	6.363961
116.750000	936.250000	-2948.750000	-797.250000	-514.750000	2230.250000	-412.250000	-800.250000	-96.166522	-252.083567	119.854599	890.247438	-102.530483	-116.319066	-313.601857	-140.714249	8.000000	-75.000000	-55.500000	-163.000000	-341.000000	358.500000	367.500000	228.500000	26.000000	-64.000000	-59.500000	-30.000000	-65.500000	-150.000000	-68.000000	-39.000000	7.778175	-3.535534	-22.627417	-26.870058	-22.627417	-17.677670	-36.062446	-82.731493	-150.613744	-61.518290	101.116270	141.421356	135.764502	125.157900	104.651804	55.861436	24.748737	-7.778175
55.750000	-271.250000	-96.750000	-183.500000	-41.750000	-995.750000	-139.750000	-20.500000	-54.447222	52.679455	-1168.140403	379.362788	6.717514	-21.213203	19.091883	7.778175	-36.500000	-5.500000	-9.000000	61.500000	506.500000	-854.500000	229.500000	64.000000	40.500000	-12.000000	-37.500000	36.500000	8.500000	-13.500000	15.000000	-10.000000	-18.384776	-6.363961	-5.656854	0.707107	-7.778175	2.121320	3.535534	60.811183	248.194480	32.526912	-434.163564	-101.116270	104.651804	55.861436	31.112698	16.970563	20.506097	2.828427
-101.000000	-499.250000	-581.250000	-202.500000	-109.500000	959.250000	-238.750000	8.000000	-56.922096	59.750523	662.559054	-192.686598	-77.781746	-83.792154	39.951533	-95.812969	-5.500000	-30.000000	-16.500000	68.000000	-816.500000	877.500000	-112.500000	-30.000000	-35.000000	-22.000000	-33.500000	-34.000000	6.000000	31.500000	-11.000000	-49.500000	2.121320	-5.656854	-9.192388	-12.020815	-11.313708	0.707107	9.899495	48.083261	-128.693434	-266.579257	481.539718	73.539105	-57.982756	-28.991378	-14.849242	-9.192388	-12.727922	-11.313708
372.250000	770.500000	-2992.000000	-671.750000	-350.250000	2209.500000	-300.000000	-866.250000	-23.334524	-250.669354	344.361002	748.118974	36.769553	-161.220346	-382.544769	-122.683027	22.500000	-54.500000	-24.000000	-194.500000	-240.500000	354.500000	349.500000	162.500000	39.000000	-25.000000	-73.000000	-32.000000	-78.500000	-166.500000	-75.500000	-24.000000	7.778175	9.899495	-13.435029	-19.798990	-8.485281	-11.313708	-39.597980	-103.944697	-149.199531	-2.828427	115.258405	130.107648	127.986327	115.965512	74.953319	41.719300	19.091883	10.606602
62.000000	-317.500000	-146.500000	-268.250000	-35.500000	952.000000	-89.000000	-89.750000	-75.306872	76.721086	944.341106	-305.823683	-107.833784	44.901281	70.003571	-108.540891	-24.000000	-23.500000	7.000000	61.500000	-822.000000	784.500000	-127.000000	-75.500000	-38.000000	-38.500000	11.000000	21.500000	22.500000	10.500000	-41.000000	-22.500000	-5.656854	-11.313708	-9.192388	-7.071068	0.000000	4.242641	9.899495	40.305087	-210.010714	-156.270599	489.317893	43.133514	-50.911688	-43.840620	-33.941125	-21.920310	-16.970563	-11.313708
-81.750000	-150.500000	-127.500000	-287.750000	-10.750000	-1132.500000	-73.000000	47.250000	-31.466252	-8.485281	-533.865620	519.723484	17.324116	-2.474874	4.596194	-15.556349	-15.500000	-1.000000	4.500000	-4.500000	565.000000	-1035.000000	301.500000	87.500000	32.000000	-7.500000	-18.000000	18.500000	6.000000	1.500000	21.500000	-35.500000	-5.656854	-4.949747	-3.535534	3.535534	0.707107	2.828427	-5.656854	9.192388	164.048773	175.362482	-313.248304	-286.378246	100.409163	86.974134	41.719300	21.213203	14.142136	7.071068
-220.250000	-379.250000	-39.500000	189.250000	47.250000	-1183.750000	103.500000	61.750000	-56.568542	80.963726	-970.150504	274.003878	135.057395	-109.601551	-0.707107	42.072853	-3.500000	-7.500000	17.500000	45.000000	534.500000	-942.500000	224.000000	6.500000	44.500000	58.500000	-14.000000	-57.000000	-10.000000	2.000000	14.500000	-1.000000	4.242641	-9.192388	-11.313708	4.949747	2.121320	9.899495	8.485281	38.183766	214.253355	90.509668	-410.121933	-159.099026	103.237590	48.083261	10.606602	-1.414214	12.727922	16.263456
-116.750000	-84.750000	-59.750000	-39.250000	-35.250000	-994.750000	150.250000	127.250000	-34.648232	-43.487067	-1017.173105	386.080303	75.306872	-63.639610	9.899495	27.223611	-19.500000	4.500000	-13.500000	5.000000	525.000000	-917.500000	256.000000	52.000000	11.500000	59.000000	8.000000	-44.000000	-12.000000	12.000000	29.000000	-14.500000	-11.313708	-3.535534	-6.363961	9.899495	-2.121320	-7.071068	-10.606602	31.819805	222.031529	74.953319	-415.778787	-142.128463	115.965512	57.982756	29.698485	7.071068	2.828427	2.121320
8.750000	1080.000000	-2851.750000	-840.500000	-383.750000	2003.000000	-229.750000	-828.500000	-7.071068	-232.284578	-4.242641	902.268253	-25.102291	-149.199531	-232.638131	-198.697006	29.500000	-55.500000	-45.000000	-161.500000	-358.500000	302.500000	361.500000	238.500000	7.500000	-16.000000	-38.500000	-64.500000	-45.000000	-116.000000	-112.500000	-36.500000	7.778175	12.727922	-11.313708	-23.334524	-17.677670	-13.435029	-34.648232	-82.024387	-148.492424	-75.660426	81.317280	121.622366	127.279221	127.986327	106.773124	60.811183	16.263456	-5.656854
76.000000	-18.250000	95.750000	121.750000	-86.000000	-1086.750000	20.750000	-60.250000	-48.083261	-2.121320	-992.070814	491.792766	-81.670833	58.689863	-47.729708	12.727922	-22.000000	-11.000000	-15.500000	24.500000	559.000000	-976.000000	251.000000	110.500000	-4.500000	-18.000000	28.000000	16.000000	-21.000000	-18.500000	6.000000	-5.000000	-10.606602	-4.949747	-8.485281	0.000000	-9.899495	-0.707107	-4.949747	39.597980	229.809704	91.216775	-417.900108	-171.826948	103.944697	68.589358	51.618795	25.455844	4.242641	-10.606602
41.250000	-202.500000	-77.000000	-98.500000	-99.750000	-1350.500000	152.500000	-103.000000	-31.466252	2.121320	-492.146320	437.699098	54.800776	23.688077	-0.353553	-86.620581	-0.500000	-16.000000	-25.000000	37.000000	617.500000	-1074.500000	256.500000	79.500000	29.500000	31.000000	16.000000	-6.500000	-9.000000	-0.500000	-19.000000	-37.500000	1.414214	-2.121320	-6.363961	-4.949747	-9.192388	-6.363961	4.242641	26.870058	184.554870	192.333044	-316.076731	-306.884343	83.438600	71.417785	36.769553	19.091883	11.313708	7.778175
-126.750000	-289.000000	-174.000000	-157.750000	73.250000	-1301.000000	190.500000	-345.750000	21.566757	30.405592	-623.668181	391.737157	42.779960	85.206367	-17.324116	-222.738636	11.500000	2.000000	9.500000	23.500000	575.000000	-1037.000000	246.000000	62.000000	38.500000	13.000000	39.000000	14.500000	-6.000000	-29.500000	-61.500000	-73.500000	0.000000	6.363961	0.000000	4.242641	3.535534	2.828427	1.414214	21.920310	180.312229	164.755880	-340.118362	-265.165043	88.388348	64.346717	28.991378	16.263456	16.263456	8.485281
16.000000	-2688.500000	-152.500000	98.250000	2197.000000	-280.000000	-733.500000	144.250000	868.327127	446.184379	-37.123106	-119.147493	-446.891486	-4.242641	17.324116	82.024387	179.500000	366.500000	255.000000	64.000000	6.500000	-40.000000	-38.500000	-57.000000	-127.000000	-154.000000	-56.500000	41.500000	14.500000	11.000000	24.000000	14.000000	0.000000	108.187338	129.400541	124.450793	103.237590	74.953319	35.355339	11.313708	2.828427	2.121320	-9.899495	-16.970563	-14.849242	-12.727922	-14.849242	-26.162951	-36.769553	-55.154329
-59.750000	-274.500000	-191.250000	-305.250000	62.750000	-1250.500000	149.250000	-112.750000	31.819805	7.424621	-703.571247	523.259018	-50.204581	139.653589	-106.773124	10.253048	-15.000000	22.000000	-8.000000	27.500000	587.000000	-1069.000000	280.000000	103.000000	4.500000	-7.500000	48.500000	39.000000	-35.500000	-30.500000	9.000000	-24.500000	-10.606602	2.121320	7.778175	7.778175	-1.414214	-2.828427	0.707107	26.870058	194.454365	156.270599	-359.210245	-268.700577	96.166522	80.610173	50.204581	20.506097	5.656854	-4.949747
-182.250000	-99.500000	315.750000	118.000000	161.750000	-1328.000000	-15.250000	-8.000000	3.181981	72.124892	-804.333964	468.458243	-7.424621	24.748737	9.899495	-26.162951	-7.000000	11.500000	38.000000	8.000000	537.500000	-1063.000000	282.500000	71.000000	7.000000	-4.500000	6.000000	19.000000	3.000000	-2.000000	6.500000	-30.500000	-3.535534	-0.707107	-0.707107	9.899495	10.606602	16.263456	2.121320	14.849242	181.726443	134.350288	-367.695526	-260.215295	97.580736	79.903066	35.355339	16.970563	4.242641	0.000000
398.250000	817.750000	-2929.250000	-512.500000	-707.750000	2288.750000	-318.750000	-878.000000	-57.629203	-335.168614	370.170400	789.838275	-0.707107	-216.021122	-310.066324	-155.917045	43.500000	-88.000000	-115.000000	-171.000000	-215.000000	362.500000	352.000000	182.000000	9.500000	-15.500000	-73.000000	-62.500000	-61.500000	-162.000000	-92.500000	-26.000000	18.384776	9.192388	-24.041631	-33.941125	-45.961941	-33.234019	-38.890873	-86.974134	-128.693434	-2.828427	117.379726	133.643182	130.814755	116.672619	86.267027	42.426407	9.192388	1.414214
-192.500000	-667.250000	-496.000000	-153.000000	49.500000	975.250000	-211.500000	-315.500000	10.606602	50.911688	1125.713996	-250.669354	-117.026172	3.181981	-60.457630	-85.206367	-13.000000	1.000000	2.000000	69.000000	-780.000000	652.000000	-100.500000	-64.000000	-39.500000	-48.000000	-24.000000	33.500000	15.000000	-53.500000	-43.000000	-30.500000	-10.606602	2.121320	4.242641	-1.414214	2.121320	-0.707107	4.242641	46.669048	-274.357431	-49.497475	468.104689	7.071068	-40.305087	-35.355339	-28.284271	-18.384776	-16.970563	-10.606602
317.000000	876.250000	-3041.500000	-846.000000	-482.500000	2230.750000	-238.000000	-938.500000	-47.022601	-284.610479	286.378246	796.555789	18.738330	-168.644967	-278.246518	-223.092189	32.000000	-63.500000	-57.500000	-187.000000	-268.000000	357.000000	354.000000	179.500000	36.500000	-12.000000	-60.000000	-47.500000	-58.000000	-144.500000	-121.500000	-37.000000	14.142136	7.071068	-19.091883	-21.213203	-23.334524	-18.384776	-42.426407	-93.338095	-145.663997	-19.798990	113.137085	132.936075	131.521861	118.793939	86.974134	41.012193	21.213203	4.949747
469.000000	1144.750000	-2753.000000	-923.500000	-515.500000	2001.250000	-214.500000	-840.500000	-47.729708	-216.728228	83.438600	831.911128	20.859650	-130.461201	-188.090404	-255.972655	26.000000	-85.500000	-63.000000	-120.500000	-306.000000	311.000000	339.000000	209.500000	40.000000	-20.500000	-44.500000	-44.000000	-34.000000	-116.000000	-137.500000	-44.500000	10.606602	9.192388	-17.677670	-36.769553	-26.870058	-18.384776	-27.577164	-63.639610	-131.521861	-57.982756	85.559921	125.157900	122.329473	119.501046	98.287843	50.911688	23.334524	6.363961
260.750000	906.250000	-2978.250000	-398.000000	-721.250000	2267.750000	-375.750000	-816.000000	-34.294679	-346.482323	286.378246	847.467477	-55.154329	-169.352074	-361.331565	-94.045202	38.500000	-85.000000	-118.000000	-164.000000	-260.500000	359.500000	364.500000	211.000000	15.000000	-31.000000	-62.000000	-69.500000	-95.500000	-157.500000	-68.500000	-11.500000	14.142136	12.020815	-16.263456	-40.305087	-46.669048	-36.769553	-41.012193	-80.610173	-133.643182	-24.041631	114.551299	130.814755	132.228968	124.450793	94.045202	54.447222	20.506097	-7.778175
-39.500000	-144.500000	-178.000000	-135.750000	-167.000000	-1310.000000	160.000000	21.250000	-59.750523	42.779960	-838.982196	418.253661	106.066017	4.242641	5.303301	-34.648232	5.500000	-44.000000	-31.000000	60.500000	588.500000	-1036.000000	238.500000	75.000000	51.000000	26.000000	14.000000	-10.000000	-33.500000	20.000000	3.000000	-24.000000	4.242641	-0.707107	-16.263456	-12.020815	-16.263456	-2.121320	11.313708	41.719300	217.788889	129.400541	-391.737157	-226.274170	89.802561	65.053824	36.769553	18.384776	16.263456	17.677670
-18.500000	-462.250000	-358.500000	-359.500000	48.000000	-1036.750000	-17.500000	36.500000	11.667262	129.754094	-1330.774962	448.659253	-20.506097	-16.263456	-20.506097	50.204581	13.000000	2.500000	-2.500000	122.000000	458.500000	-871.500000	242.500000	91.000000	10.500000	-2.500000	3.000000	1.000000	-4.000000	-15.000000	26.500000	-1.500000	8.485281	0.000000	2.121320	-2.828427	-9.899495	6.363961	16.263456	88.388348	246.073160	2.121320	-455.376767	-96.873629	109.601551	62.225397	44.547727	19.091883	8.485281	-3.535534
147.250000	-302.250000	-287.000000	-169.250000	-127.750000	932.250000	-26.500000	-103.750000	-86.620581	65.053824	997.727668	-256.326208	-95.812969	48.436815	-33.941125	-48.436815	-10.500000	-45.000000	-1.500000	65.500000	-791.500000	747.500000	-129.500000	-60.000000	-45.500000	-10.000000	12.000000	14.500000	-11.500000	-14.500000	-21.000000	8.500000	-1.414214	-7.778175	-15.556349	-15.556349	-7.071068	3.535534	6.363961	46.669048	-210.010714	-131.521861	485.782359	28.284271	-56.568542	-38.890873	-22.627417	-21.213203	-15.556349	-17.677670
-153.250000	-400.500000	133.750000	149.500000	18.750000	-1125.000000	-77.750000	47.500000	-10.960155	47.376154	-672.104996	467.044029	-44.547727	-25.102291	-9.899495	88.388348	7.000000	-3.500000	1.500000	9.500000	584.000000	-1028.500000	289.500000	52.000000	-2.500000	-4.500000	-9.000000	-5.500000	2.500000	-14.500000	27.500000	11.500000	5.656854	-1.414214	-4.949747	2.828427	-4.949747	9.899495	5.656854	12.020815	190.918831	155.563492	-353.553391	-248.194480	106.066017	79.903066	36.769553	1.414214	-2.828427	-3.535534
284.500000	1114.500000	-2694.250000	-581.000000	-576.500000	2036.500000	-334.250000	-746.500000	-79.195959	-283.549819	208.596500	848.528137	-67.528698	-119.501046	-261.983062	-175.008928	29.000000	-81.000000	-68.000000	-174.000000	-264.000000	306.000000	335.000000	225.000000	41.000000	-64.500000	-41.500000	-44.500000	-79.000000	-112.500000	-88.000000	-33.500000	14.849242	3.535534	-24.748737	-28.991378	-29.698485	-19.798990	-40.305087	-85.559921	-137.885822	-24.748737	97.580736	113.137085	115.965512	120.208153	101.823376	57.982756	27.577164	0.707107
87.250000	-227.000000	-322.000000	-19.750000	54.250000	1060.000000	-79.500000	17.750000	49.143921	24.041631	450.427020	-313.248304	-64.700270	9.545942	-32.526912	-27.223611	24.500000	8.000000	2.500000	27.500000	-787.000000	1031.000000	-133.000000	-79.000000	-27.500000	-22.000000	12.500000	-13.000000	-37.000000	13.000000	5.000000	-27.500000	8.485281	7.778175	5.656854	0.000000	-1.414214	2.121320	0.707107	25.455844	-82.024387	-346.482323	461.740728	153.442172	-57.982756	-41.012193	-37.476659	-17.677670	-9.899495	-9.192388
-419.000000	-372.500000	-766.750000	-252.250000	-427.500000	1147.500000	-3.250000	-153.750000	511.591756	-1412.445795	1003.384523	-255.265548	-63.639610	-14.495689	-60.104076	-61.871843	7.500000	506.000000	-893.500000	255.000000	-697.000000	867.000000	-119.500000	-65.500000	-38.000000	-11.000000	27.000000	-28.500000	-32.500000	-7.500000	-16.000000	-38.500000	4.242641	3.535534	95.459415	232.638131	-94.752309	-434.870670	-18.384776	149.906638	-111.722871	-182.433550	501.338708	68.589358	-57.982756	-31.819805	-31.819805	-12.727922	-9.899495	-12.727922
474.750000	908.000000	-3070.250000	-822.500000	-652.750000	2306.000000	-120.750000	-785.000000	-74.953319	-274.003878	222.738636	871.862661	-42.426407	-90.156115	-346.835876	-115.611959	26.000000	-100.000000	-87.000000	-143.500000	-279.500000	360.500000	385.500000	198.500000	-15.500000	-10.500000	-3.500000	-64.000000	-111.000000	-138.500000	-73.500000	-14.000000	7.071068	8.485281	-24.041631	-41.012193	-36.062446	-24.748737	-33.941125	-71.417785	-130.814755	-39.597980	107.480231	137.885822	139.300036	131.521861	95.459415	45.254834	2.121320	-8.485281
-316.000000	-338.500000	-190.000000	-77.250000	-131.000000	943.500000	-58.000000	-12.750000	-9.899495	7.071068	478.711291	-340.825469	-18.384776	-44.547727	-10.606602	11.667262	-1.500000	-18.500000	-29.500000	38.500000	-796.000000	961.000000	-129.000000	-97.000000	-36.000000	11.000000	-12.500000	-11.500000	2.500000	-11.500000	7.000000	-3.500000	0.000000	0.707107	-0.707107	-12.727922	-14.849242	-5.656854	4.949747	29.698485	-94.045202	-324.562013	458.912301	125.157900	-53.033009	-44.547727	-41.719300	-27.577164	-19.091883	-6.363961
-930.500000	420.000000	-255.500000	44.750000	764.000000	377.000000	-65.000000	-3.250000	-26.516504	928.784757	-401.636652	61.518290	44.194174	-77.428193	47.022601	-53.033009	-1.000000	-2.500000	66.500000	488.000000	-958.500000	284.500000	56.000000	21.000000	32.000000	5.500000	-18.000000	-46.500000	5.000000	23.500000	-25.500000	-1.500000	-0.707107	-0.707107	-9.192388	8.485281	11.313708	50.204581	217.788889	56.568542	-432.749350	-152.027958	123.743687	69.296465	33.234019	6.363961	0.707107	10.606602	10.606602	9.192388
26.250000	-591.000000	-451.750000	-335.500000	-85.750000	-100.500000	-10.750000	-101.000000	-76.721086	150.613744	55.507882	177.837355	-63.993164	35.355339	-63.286057	3.181981	11.000000	-48.500000	-5.500000	87.500000	769.500000	-668.000000	146.500000	-2.000000	-37.500000	-8.000000	17.500000	19.500000	-9.000000	-39.500000	8.000000	-9.500000	9.192388	-3.535534	-18.384776	-16.263456	-10.606602	5.656854	47.376154	-45.254834	-14.849242	383.251875	-342.946789	-51.618795	79.903066	29.698485	7.778175	-6.363961	-11.313708	-13.435029
-246.750000	-429.000000	-302.500000	-6.750000	161.750000	999.500000	-148.500000	52.250000	137.885822	-63.993164	1195.364014	-269.761237	-77.074639	-86.267027	21.566757	-7.778175	33.000000	58.000000	-14.500000	7.000000	-757.500000	618.000000	-94.000000	-78.500000	-50.000000	-8.000000	-18.000000	-26.000000	-3.000000	7.500000	23.000000	-29.000000	8.485281	15.556349	21.213203	18.384776	2.828427	-12.020815	-15.556349	24.041631	-299.106168	-9.899495	458.205194	2.828427	-34.648232	-37.476659	-33.941125	-21.920310	-19.798990	-14.142136
217.750000	91.000000	57.750000	-139.250000	29.750000	-1156.500000	182.250000	184.750000	-5.303301	24.041631	-773.221265	524.319678	47.376154	-1.767767	4.596194	69.296465	-33.000000	19.500000	-11.000000	28.000000	565.500000	-1062.000000	305.500000	82.000000	1.500000	43.500000	23.500000	-16.000000	-25.000000	24.500000	42.000000	-3.000000	-16.263456	-4.949747	4.949747	8.485281	-7.071068	1.414214	3.535534	24.748737	189.504617	144.956890	-373.352380	-250.315801	111.722871	84.145707	45.961941	12.020815	-2.121320	2.828427
300.000000	-300.500000	27.000000	1476.500000	41.000000	-939.000000	-78.000000	-974.500000	12.020815	24.041631	-713.117189	513.005970	-119.501046	110.308658	-203.646753	-629.325035	-8.000000	18.000000	-5.500000	29.500000	584.000000	-1010.500000	326.000000	83.500000	-28.000000	-41.000000	18.500000	31.500000	-85.000000	-49.000000	-203.500000	-44.500000	-3.535534	-2.121320	4.242641	7.071068	-4.949747	1.414214	1.414214	30.405592	202.232539	145.663997	-364.867099	-226.981277	127.279221	82.024387	39.597980	16.263456	-8.485281	-12.727922
-2820.000000	-1285.250000	419.250000	187.750000	98.000000	-814.250000	177.250000	-58.250000	226.981277	-130.814755	-195.515025	-315.369624	-26.516504	106.066017	-32.173359	-8.485281	128.500000	42.500000	-19.500000	-55.500000	-51.000000	-92.500000	-121.500000	-98.500000	-50.500000	23.000000	45.000000	27.000000	-13.000000	-21.500000	-7.000000	11.000000	62.225397	31.819805	21.920310	7.071068	-3.535534	-12.727922	-24.041631	-13.435029	-13.435029	-21.920310	-26.870058	-38.890873	-43.840620	-41.719300	-38.890873	-29.698485	-21.920310	-11.313708
76.000000	-181.250000	229.250000	-135.500000	27.500000	-1114.250000	93.750000	101.500000	-20.152543	99.348503	-1096.369064	439.820418	-36.062446	69.650018	13.435029	9.192388	-11.500000	4.000000	0.500000	81.000000	519.000000	-989.500000	277.500000	54.500000	-8.000000	-10.000000	43.000000	11.500000	-4.500000	16.500000	21.000000	-23.000000	-1.414214	-6.363961	0.000000	0.000000	-7.778175	7.071068	14.849242	55.861436	220.617316	74.953319	-432.749350	-166.170094	119.501046	67.882251	36.769553	2.121320	-7.071068	-1.414214
267.250000	-33.000000	-219.500000	-177.000000	139.250000	-976.000000	153.500000	140.000000	39.951533	71.417785	-1180.161218	423.556962	76.367532	-9.192388	-18.384776	31.819805	3.500000	29.000000	0.500000	71.500000	477.000000	-902.000000	275.000000	49.000000	33.000000	36.000000	19.000000	-21.000000	-40.500000	10.500000	49.000000	-14.000000	-3.535534	4.242641	5.656854	12.727922	-0.707107	1.414214	9.192388	56.568542	223.445743	39.597980	-435.577777	-120.208153	120.208153	69.296465	28.991378	10.606602	14.142136	7.071068
262.500000	985.750000	-2770.000000	-719.000000	-644.000000	2225.250000	-309.500000	-721.000000	-143.896230	-327.743993	349.310750	739.280140	36.415999	-234.405898	-224.152850	-167.584307	13.500000	-110.000000	-67.500000	-188.000000	-255.500000	375.500000	339.000000	170.500000	39.000000	-14.500000	-80.000000	-62.500000	-41.500000	-126.500000	-73.500000	-43.500000	7.778175	0.000000	-38.890873	-31.819805	-19.798990	-28.991378	-45.961941	-95.459415	-147.785317	-9.899495	123.036580	135.057395	127.279221	110.308658	77.781746	43.133514	17.677670	10.606602
-311.250000	-803.500000	-347.000000	-140.750000	21.750000	872.000000	-319.500000	-71.750000	18.031223	88.388348	1002.323862	-280.367839	-101.469823	-80.963726	80.256620	-74.953319	13.000000	-4.500000	2.000000	84.000000	-797.000000	687.500000	-120.000000	-67.500000	-45.000000	-47.500000	-48.000000	5.500000	35.500000	7.000000	-44.500000	-0.500000	7.778175	2.121320	4.242641	-9.192388	-5.656854	4.242641	10.606602	53.033009	-236.173665	-103.237590	470.226009	15.556349	-48.083261	-42.426407	-28.991378	-21.213203	-21.213203	-9.899495
667.000000	927.250000	-2935.500000	-855.000000	-578.500000	2226.750000	-236.000000	-764.500000	-138.239376	-169.352074	281.428499	819.890313	-29.344931	-146.724657	-244.305393	-182.079996	-9.500000	-102.000000	-46.000000	-129.500000	-257.000000	357.000000	348.000000	189.500000	15.500000	-12.000000	-41.500000	-64.000000	-73.500000	-113.000000	-101.000000	-20.500000	0.707107	-7.071068	-26.870058	-42.426407	-28.991378	-6.363961	-20.506097	-77.781746	-139.300036	-20.506097	109.601551	135.057395	125.865007	121.622366	91.923882	44.547727	17.677670	-5.656854
319.500000	591.500000	-3205.250000	-1464.000000	-473.000000	2273.000000	-355.250000	-78.000000	-49.143921	-269.054130	337.643488	863.730933	-118.440386	-113.844192	-385.373196	92.630988	23.500000	-67.000000	-44.000000	-185.500000	-229.000000	352.500000	358.000000	219.500000	-7.000000	-60.500000	-33.500000	-57.500000	-103.500000	-159.500000	401.500000	-864.500000	11.313708	4.949747	-16.263456	-26.162951	-19.798990	-14.142136	-41.719300	-91.923882	-134.350288	-7.071068	114.551299	127.986327	124.450793	125.865007	97.580736	57.275649	13.435029	-14.849242
-476.000000	-250.750000	-82.500000	-36.000000	34.500000	-1136.750000	90.000000	137.500000	117.733279	-65.407377	-969.796950	386.080303	78.842406	-5.303301	-71.064232	56.214989	38.500000	40.000000	-28.500000	1.000000	516.500000	-977.000000	266.000000	41.000000	37.500000	16.000000	9.000000	-10.500000	-50.500000	16.000000	54.000000	-28.500000	10.606602	15.556349	15.556349	9.899495	-12.727922	-7.778175	-14.142136	29.698485	204.353860	93.338095	-403.757972	-181.726443	113.137085	63.639610	24.748737	6.363961	7.778175	15.556349
-8.000000	-42.750000	-51.000000	-148.250000	-57.500000	-1219.750000	77.500000	1.250000	-8.838835	-20.152543	-735.744606	533.865620	13.788582	-1.060660	2.121320	34.294679	-3.000000	6.500000	-25.500000	7.000000	595.500000	-1068.000000	287.000000	96.000000	16.000000	14.500000	11.000000	-0.500000	-7.000000	1.000000	1.500000	4.000000	1.414214	-2.828427	-1.414214	4.949747	-12.020815	-2.828427	-4.242641	21.213203	202.232539	152.027958	-369.816847	-259.508189	98.287843	85.559921	48.790368	20.506097	7.778175	2.121320
316.500000	1130.500000	-3047.250000	-619.250000	-610.500000	1962.500000	-231.750000	-758.750000	-128.693434	-200.111219	54.447222	838.628642	57.275649	-187.736850	-274.357431	-206.828733	-11.000000	-90.000000	-75.000000	-110.000000	-328.000000	320.000000	338.000000	232.000000	65.000000	-3.000000	-55.500000	-99.000000	-91.000000	-98.000000	-93.500000	-52.000000	0.707107	-9.192388	-22.627417	-38.183766	-34.648232	-17.677670	-21.920310	-60.104076	-130.814755	-71.417785	90.509668	121.622366	118.086832	118.086832	96.873629	67.175144	36.769553	9.899495
735.250000	-968.000000	37.500000	93.250000	-540.750000	-651.500000	-123.500000	110.250000	54.093669	-761.554003	-363.099332	-91.570328	36.062446	-101.116270	49.143921	8.485281	25.500000	-4.000000	-89.500000	652.500000	-87.500000	-128.000000	-43.000000	-36.500000	7.500000	18.500000	-50.000000	-16.000000	18.500000	6.000000	16.500000	-7.500000	4.949747	12.727922	3.535534	-4.949747	32.526912	-187.383297	-184.554870	504.874242	52.325902	-60.104076	-50.204581	-36.062446	-21.213203	-9.899495	-9.899495	-13.435029	-1.414214	3.535534
42.750000	1080.250000	-2986.000000	-910.500000	-484.750000	2035.750000	-68.500000	-928.000000	-9.899495	-277.539412	-4.949747	860.195399	18.738330	-88.741901	-328.451100	-235.820112	28.000000	-52.000000	-82.500000	-149.000000	-346.500000	315.500000	363.500000	214.000000	19.000000	3.500000	-12.500000	-49.000000	-83.500000	-145.000000	-101.000000	-69.500000	9.899495	8.485281	-8.485281	-24.041631	-28.991378	-26.870058	-34.648232	-74.246212	-137.178716	-79.903066	79.903066	131.521861	132.936075	125.157900	97.580736	53.740115	16.263456	0.707107
14.000000	-173.750000	75.750000	-45.000000	56.000000	-999.250000	-59.250000	105.500000	-29.698485	30.405592	-915.703282	423.910515	-20.859650	37.476659	-35.708892	66.821591	-34.000000	11.000000	19.500000	20.500000	533.000000	-963.000000	276.500000	58.000000	22.500000	-19.000000	-3.000000	26.000000	-15.000000	-4.500000	41.000000	-5.500000	-14.142136	-8.485281	2.121320	4.949747	5.656854	6.363961	-2.828427	30.405592	202.939646	103.944697	-400.222438	-173.948268	120.915260	65.053824	33.234019	7.778175	8.485281	2.121320
-175.500000	-171.500000	-158.500000	-352.000000	-95.000000	-905.000000	100.500000	-9.500000	-44.901281	20.859650	-1212.334576	437.345544	44.547727	10.606602	35.001786	-54.800776	-13.000000	-16.500000	-23.500000	55.000000	471.500000	-888.000000	288.000000	43.500000	8.500000	31.500000	7.000000	8.000000	1.000000	5.500000	-6.000000	-14.500000	-4.242641	-4.242641	-8.485281	-3.535534	-10.606602	-4.242641	2.828427	53.740115	227.688384	30.405592	-439.113311	-109.601551	128.693434	70.710678	31.819805	1.414214	2.121320	1.414214
573.750000	896.250000	-3076.750000	-1005.750000	-222.750000	2169.250000	-180.750000	-884.750000	16.970563	-196.929239	165.816540	811.758585	-2.474874	-89.095454	-339.057702	-134.350288	3.500000	-24.500000	-20.000000	-138.500000	-325.000000	361.500000	353.500000	204.500000	25.500000	-22.000000	-31.000000	-32.000000	-79.000000	-162.500000	-80.500000	-20.500000	-6.363961	8.485281	2.121320	-14.142136	-4.949747	-12.020815	-30.405592	-74.953319	-147.785317	-53.033009	108.187338	137.178716	132.228968	117.379726	90.509668	51.618795	17.677670	2.828427
233.000000	165.000000	188.250000	37.250000	-136.500000	-783.000000	-57.250000	132.250000	-59.043416	-65.407377	-982.171319	433.456457	16.970563	-52.679455	40.658640	41.012193	-24.500000	-6.000000	-19.500000	-10.000000	530.500000	-889.500000	291.500000	50.500000	15.500000	9.500000	-25.500000	0.000000	11.500000	15.000000	21.500000	-7.500000	-11.313708	-7.778175	-8.485281	1.414214	-9.192388	-5.656854	-17.677670	28.991378	222.738636	77.781746	-410.121933	-126.572114	130.107648	68.589358	31.112698	6.363961	4.949747	2.828427
-107.250000	-390.250000	-290.750000	-107.750000	19.750000	-1242.250000	-44.750000	31.250000	21.566757	18.384776	-810.697925	428.506709	47.729708	-48.083261	-44.901281	57.982756	6.500000	17.000000	-12.500000	37.500000	597.500000	-1028.000000	242.000000	90.000000	42.000000	16.500000	-27.000000	-18.000000	-8.000000	-9.500000	30.500000	-11.500000	5.656854	-0.707107	4.242641	5.656854	-7.778175	-1.414214	2.121320	35.355339	216.374675	135.057395	-389.615836	-221.324423	95.459415	62.932504	38.890873	24.748737	19.798990	7.071068
156.250000	-215.500000	-133.750000	-98.000000	-43.750000	-1001.500000	-76.750000	12.000000	-42.072853	19.798990	-933.380951	483.661038	20.859650	-47.376154	39.597980	-23.334524	-16.500000	5.000000	-23.000000	50.000000	568.500000	-982.500000	291.000000	69.000000	18.500000	12.000000	-35.000000	-1.000000	17.000000	5.000000	-7.500000	-15.500000	0.000000	-10.606602	-3.535534	4.949747	-9.192388	-4.949747	5.656854	42.426407	223.445743	105.358910	-410.829040	-179.605122	117.379726	77.781746	39.597980	12.727922	8.485281	2.121320
-240.250000	-752.750000	-636.750000	-162.250000	-20.250000	948.750000	-218.250000	-132.250000	-14.495689	-1.414214	652.659559	-274.003878	-112.429978	-39.244426	-43.487067	10.606602	5.500000	-4.000000	-13.000000	45.000000	-767.500000	933.500000	-149.500000	-43.000000	-35.000000	-42.000000	-25.000000	-0.500000	-2.000000	-38.500000	-10.500000	20.500000	3.535534	-1.414214	-4.242641	1.414214	0.000000	-8.485281	-1.414214	41.012193	-100.409163	-283.549819	479.418398	98.287843	-67.882251	-43.133514	-22.627417	-11.313708	-14.142136	-11.313708
209.500000	833.000000	-2664.250000	-444.250000	-660.000000	2079.000000	-387.750000	-754.250000	-109.247998	-261.275956	276.478751	736.805266	35.355339	-247.840927	-209.657161	-142.835570	21.500000	-96.000000	-76.000000	-165.500000	-244.500000	337.500000	330.000000	154.000000	45.000000	-19.000000	-87.500000	-80.000000	-34.500000	-128.000000	-98.000000	-2.000000	13.435029	0.000000	-28.284271	-36.769553	-39.597980	-15.556349	-36.769553	-82.731493	-130.814755	-18.384776	107.480231	125.157900	120.208153	113.137085	79.195959	33.941125	22.627417	8.485281
-87.000000	-387.250000	-46.000000	-343.500000	11.500000	-1195.750000	163.500000	-32.500000	-18.031223	-8.838835	-579.827561	388.555176	22.273864	32.880465	22.627417	-26.870058	-23.500000	7.000000	-10.500000	20.000000	599.500000	-1024.500000	262.000000	42.500000	1.500000	33.000000	29.500000	0.000000	5.000000	-3.000000	-9.500000	-9.500000	-14.142136	-2.121320	-1.414214	8.485281	0.000000	-4.949747	-0.707107	21.920310	188.090404	171.826948	-337.997041	-258.093975	98.287843	67.175144	25.455844	4.949747	0.000000	-0.707107
-35.000000	-217.500000	-175.000000	-175.750000	-83.000000	-1050.500000	13.000000	10.750000	-94.045202	50.911688	-977.221572	502.045815	30.405592	19.091883	-4.242641	-34.294679	-34.500000	-21.500000	0.000000	41.000000	555.000000	-1005.000000	302.500000	74.500000	10.500000	13.500000	2.500000	9.500000	-28.500000	13.500000	13.500000	-35.000000	-4.242641	-16.263456	-9.899495	-4.949747	-5.656854	5.656854	4.949747	37.476659	220.617316	98.994949	-415.778787	-188.090404	120.208153	79.903066	41.012193	13.435029	2.121320	2.828427
222.000000	-150.750000	-223.000000	-139.250000	1.000000	-1046.250000	163.500000	-20.750000	-55.861436	58.689863	-876.105302	404.111525	103.591143	10.960155	-36.062446	-30.052038	-40.000000	8.000000	4.000000	37.000000	569.000000	-977.000000	277.500000	39.000000	35.500000	43.000000	9.500000	-14.000000	-29.500000	0.500000	-1.500000	-18.000000	-9.899495	-15.556349	-0.707107	3.535534	-5.656854	8.485281	5.656854	33.941125	215.667568	113.844192	-398.808225	-183.847763	115.258405	69.296465	24.748737	6.363961	10.606602	12.727922
-33.500000	100.750000	-128.000000	193.250000	-202.000000	1022.250000	6.000000	-66.750000	-13.081475	-39.244426	511.238203	-283.903373	-36.769553	-7.778175	18.031223	-68.589358	14.000000	-28.500000	-43.500000	31.000000	-817.000000	965.000000	-117.500000	-74.000000	-21.000000	-11.000000	25.500000	-31.500000	-7.000000	9.500000	-28.500000	-22.500000	6.363961	3.535534	-4.949747	-14.142136	-16.263456	-12.727922	-2.121320	28.991378	-108.894444	-318.198052	467.397582	123.743687	-51.618795	-38.183766	-33.941125	-18.384776	-9.899495	-5.656854
347.000000	183.750000	145.000000	368.000000	-138.500000	-1059.750000	16.000000	-29.500000	-25.102291	-67.528698	-864.791593	476.943524	-4.949747	41.012193	-113.490638	29.344931	-29.500000	-3.000000	-39.000000	24.500000	587.500000	-979.500000	264.000000	93.500000	14.000000	-2.000000	13.500000	-3.500000	-41.000000	-12.500000	17.500000	1.000000	-14.849242	-4.242641	0.707107	-2.121320	-9.899495	-16.970563	-9.192388	38.183766	226.274170	116.672619	-398.808225	-188.797511	103.944697	72.831998	42.426407	24.748737	10.606602	-0.707107
-659.000000	310.250000	-314.000000	-183.000000	979.500000	1708.750000	-122.500000	28.000000	15.909903	920.299476	1326.532322	-219.556656	-155.917045	81.670833	-28.991378	-21.213203	-0.500000	20.000000	242.500000	-106.000000	-1017.500000	968.500000	-79.500000	-72.000000	-47.500000	-52.000000	30.000000	8.500000	-27.000000	20.000000	6.500000	-33.500000	-2.121320	-1.414214	4.949747	7.778175	18.384776	174.655375	178.190909	-281.428499	-487.903679	-68.589358	575.584920	91.216775	-28.284271	-30.405592	-24.041631	-24.041631	-12.727922	-21.920310
246.250000	-533.250000	-56.750000	-106.250000	195.750000	-929.250000	50.750000	-93.250000	-36.769553	180.665783	-1153.644714	468.811796	-54.447222	26.516504	-32.880465	4.949747	-33.000000	10.000000	42.000000	93.500000	507.000000	-929.500000	298.500000	55.500000	-56.500000	13.500000	27.000000	9.500000	-9.000000	-23.500000	6.000000	-5.000000	-12.727922	-8.485281	-2.121320	7.778175	7.778175	20.506097	20.506097	62.225397	233.345238	50.911688	-437.699098	-131.521861	130.107648	74.246212	38.183766	-0.707107	-25.455844	-13.435029
-110.500000	128.500000	-100.250000	39.250000	-160.500000	-1086.500000	42.250000	58.250000	-34.648232	4.242641	-1261.478498	471.640223	67.175144	-23.688077	-33.587572	47.376154	7.000000	-16.000000	-36.000000	59.000000	486.000000	-930.000000	261.000000	89.000000	48.500000	19.500000	1.000000	-12.500000	-27.000000	-2.500000	27.000000	6.000000	7.778175	-4.949747	-6.363961	-7.778175	-18.384776	-7.071068	2.121320	57.275649	235.466558	30.405592	-451.841233	-126.572114	111.722871	69.296465	44.547727	20.506097	21.920310	8.485281
64.000000	-341.000000	-306.000000	-289.750000	2.000000	975.000000	-142.000000	-8.250000	23.334524	62.225397	804.687517	-253.851334	-55.154329	-40.305087	57.275649	-78.842406	12.500000	-6.500000	-14.000000	74.000000	-843.000000	811.000000	-95.500000	-70.500000	-44.000000	-11.000000	-16.500000	-0.500000	23.500000	11.500000	-10.500000	-36.000000	0.000000	7.778175	1.414214	-4.949747	-7.778175	-0.707107	10.606602	48.790368	-184.554870	-205.768073	484.368145	53.033009	-44.547727	-32.526912	-31.819805	-18.384776	-19.091883	-10.606602
151.500000	-242.250000	-198.500000	-97.750000	89.000000	-1175.250000	32.000000	-68.750000	52.679455	37.123106	-799.384216	516.187950	32.173359	-10.253048	6.717514	-42.426407	2.500000	31.000000	-18.500000	43.000000	591.000000	-1059.500000	295.500000	87.500000	14.500000	17.000000	0.500000	-11.000000	-2.500000	2.000000	-23.500000	0.500000	-4.242641	6.363961	8.485281	12.727922	-9.192388	0.000000	8.485281	32.526912	208.596500	140.714249	-383.958982	-241.830519	108.187338	83.438600	44.547727	16.970563	5.656854	3.535534
-17.750000	-82.000000	149.000000	-379.250000	76.250000	-1328.000000	129.500000	157.750000	-3.889087	31.112698	-563.564105	436.284884	6.010408	79.549513	2.474874	45.254834	-16.500000	11.000000	6.000000	11.000000	578.500000	-1059.500000	259.500000	81.500000	12.500000	6.000000	25.000000	24.500000	3.000000	18.500000	31.500000	-10.500000	-9.899495	-0.707107	0.707107	9.192388	3.535534	3.535534	4.242641	9.899495	170.412734	176.776695	-323.854906	-292.035101	86.974134	70.710678	35.355339	21.920310	5.656854	2.121320
339.250000	-44.250000	-267.000000	-170.750000	-116.250000	1066.750000	99.500000	-181.750000	-63.639610	-54.800776	1109.804093	-260.922402	-51.972348	57.629203	-43.487067	-36.769553	-35.500000	-3.500000	-22.000000	22.500000	-771.000000	744.500000	-111.000000	-79.000000	-41.500000	6.000000	27.500000	2.000000	8.000000	-28.500000	-37.500000	2.500000	-12.020815	-12.727922	-3.535534	0.000000	-3.535534	-12.020815	-13.435029	36.769553	-228.395490	-95.459415	488.610786	32.526912	-47.376154	-34.648232	-28.284271	-26.870058	-18.384776	-10.606602
648.750000	850.000000	-3340.000000	-764.000000	-349.750000	2123.000000	-219.500000	-906.500000	-50.911688	-165.816540	166.877200	850.649458	20.152543	-180.665783	-290.267334	-262.690169	-6.500000	-46.500000	-32.000000	-126.500000	-291.500000	335.500000	342.000000	238.000000	51.500000	-22.000000	-46.000000	-78.500000	-98.500000	-129.000000	-122.500000	-58.000000	-2.121320	-1.414214	-9.192388	-21.213203	-18.384776	-5.656854	-25.455844	-67.175144	-130.814755	-46.669048	100.409163	127.986327	126.572114	115.258405	103.237590	62.225397	26.870058	9.192388
121.500000	-428.250000	-151.750000	-2.750000	35.500000	863.250000	-165.750000	-18.750000	91.923882	26.870058	980.757106	-302.288149	-76.721086	-16.263456	20.152543	-24.041631	40.500000	2.500000	-10.000000	70.000000	-794.000000	744.000000	-137.500000	-67.000000	-39.000000	-28.500000	-11.500000	-7.500000	9.500000	4.000000	-10.000000	-13.000000	12.727922	16.263456	11.313708	-7.778175	-4.242641	-5.656854	1.414214	53.740115	-205.768073	-136.471609	485.075252	25.455844	-57.275649	-45.254834	-30.405592	-20.506097	-18.384776	-8.485281
194.000000	675.750000	-2970.250000	-688.250000	-414.000000	2094.250000	-346.250000	-735.750000	-34.648232	-214.960461	188.090404	789.484721	-47.022601	-112.429978	-359.210245	-61.871843	20.500000	-59.500000	-45.000000	-150.000000	-293.000000	337.000000	344.000000	198.500000	28.500000	-49.000000	-57.500000	-38.500000	-99.000000	-150.000000	-52.000000	2.500000	7.071068	6.363961	-13.435029	-24.041631	-21.920310	-10.606602	-32.526912	-76.367532	-137.885822	-41.719300	103.944697	126.572114	127.986327	113.844192	88.388348	50.911688	20.506097	0.000000
131.500000	-169.500000	-411.000000	-141.750000	119.000000	939.000000	-9.500000	75.750000	-83.792154	123.390133	848.174584	-269.761237	14.495689	-59.750523	-14.849242	13.081475	-31.000000	-12.500000	46.500000	52.000000	-867.500000	775.000000	-116.000000	-62.500000	-2.000000	9.500000	-15.000000	-25.500000	-29.500000	20.500000	27.500000	-25.000000	-7.778175	-13.435029	-11.313708	3.535534	14.142136	17.677670	9.192388	37.476659	-218.495995	-178.190909	482.246825	43.840620	-43.133514	-43.133514	-25.455844	-21.920310	-9.899495	4.242641
-147.750000	-421.500000	-235.750000	51.250000	-104.250000	981.000000	-238.750000	-77.250000	-7.071068	-62.578950	933.027398	-276.125198	-71.064232	-54.447222	-46.669048	-24.395184	3.000000	-9.000000	-20.000000	18.500000	-796.500000	817.000000	-119.500000	-71.000000	-44.500000	-25.000000	-44.000000	28.000000	7.000000	-34.000000	8.000000	-34.500000	2.828427	0.000000	-1.414214	-5.656854	-4.242641	-12.727922	-14.849242	36.769553	-178.898016	-178.190909	497.096067	47.376154	-55.154329	-36.062446	-31.819805	-19.091883	-18.384776	-10.606602
562.750000	963.750000	-2656.750000	-671.500000	-506.250000	2168.750000	-250.750000	-811.500000	-96.520076	-190.918831	170.766288	820.950973	-85.206367	-16.970563	-376.180808	-139.300036	-6.000000	-79.500000	-56.500000	-122.500000	-307.000000	355.500000	358.000000	183.000000	8.000000	-50.500000	-37.000000	2.000000	-85.500000	-156.500000	-63.500000	-39.500000	0.000000	-2.828427	-19.091883	-32.526912	-26.162951	-14.142136	-23.334524	-67.882251	-137.178716	-50.911688	105.358910	135.764502	130.107648	123.036580	91.923882	39.597980	12.727922	-7.071068
15.750000	-508.500000	-583.750000	-112.750000	68.250000	1078.000000	-123.250000	6.250000	45.961941	39.244426	848.881691	-228.041937	-35.355339	-119.854599	-13.081475	2.828427	26.500000	4.500000	0.500000	46.000000	-831.000000	831.500000	-90.500000	-67.000000	-46.500000	8.500000	-23.000000	-45.500000	-6.500000	-1.000000	4.500000	-11.500000	9.192388	8.485281	2.828427	0.707107	0.000000	0.707107	2.828427	38.183766	-182.433550	-200.818326	490.732106	60.104076	-41.719300	-29.698485	-26.162951	-23.334524	-24.748737	-8.485281
276.750000	658.250000	-3048.500000	-913.250000	-315.250000	1952.250000	-226.000000	-788.750000	21.566757	-195.161472	216.021122	731.855519	41.365747	-157.331259	-304.763023	-146.724657	39.000000	-41.500000	-43.000000	-139.000000	-253.000000	310.500000	303.500000	182.500000	54.000000	-6.500000	-57.500000	-63.000000	-65.500000	-136.500000	-88.000000	-19.500000	10.606602	16.263456	-7.071068	-17.677670	-19.091883	-10.606602	-26.162951	-78.488853	-135.057395	-21.920310	94.045202	120.208153	113.137085	103.944697	84.852814	45.961941	29.698485	8.485281
-277.750000	-515.250000	-711.000000	-170.250000	-51.250000	1067.750000	-70.500000	-67.250000	-21.213203	16.617009	766.857304	-253.851334	-44.194174	-17.324116	-103.591143	12.727922	13.500000	-18.500000	-12.500000	35.000000	-835.500000	881.000000	-108.000000	-61.000000	-24.000000	-8.500000	-7.500000	-25.000000	-27.000000	-14.500000	-0.500000	-10.500000	5.656854	0.707107	-8.485281	-3.535534	-4.242641	-3.535534	2.828427	29.698485	-163.341666	-237.587878	491.439213	78.488853	-44.547727	-37.476659	-26.162951	-20.506097	-14.142136	-4.242641
-136.250000	-453.500000	-428.750000	2170.000000	-22.750000	912.000000	-234.750000	-1129.000000	26.870058	38.537320	1020.708639	-247.133820	-100.055610	-107.480231	-224.859956	43.133514	17.500000	-18.500000	-7.500000	64.000000	-800.000000	692.500000	-116.500000	-38.000000	-32.500000	-48.000000	-7.000000	-74.000000	-80.500000	-121.500000	-328.000000	321.000000	4.949747	8.485281	0.707107	-11.313708	-3.535534	-2.828427	4.242641	45.254834	-242.537626	-99.702056	473.761543	14.849242	-48.083261	-40.305087	-25.455844	-4.242641	-10.606602	-9.899495
-2901.000000	-895.500000	320.000000	169.500000	-108.000000	-828.000000	39.500000	32.500000	-27.577164	-126.572114	-252.083567	-243.598286	33.587572	33.587572	-4.242641	24.748737	4.000000	-3.000000	-14.000000	-65.000000	-65.000000	-120.500000	-119.000000	-57.500000	15.500000	6.000000	7.000000	-1.500000	-1.000000	11.000000	4.000000	6.000000	12.727922	-7.071068	-5.656854	2.828427	1.414214	-11.313708	-22.627417	-24.041631	-24.748737	-23.334524	-39.597980	-43.133514	-43.133514	-37.476659	-24.748737	-14.142136	4.949747	5.656854
-43.000000	-186.500000	-152.750000	-68.000000	-33.000000	916.500000	-155.750000	52.500000	26.870058	-53.033009	351.432070	-382.544769	22.980970	-90.509668	60.457630	-74.599765	-5.000000	17.000000	-5.500000	-3.500000	-715.500000	1050.500000	-162.000000	-93.000000	4.000000	7.500000	-46.500000	-21.500000	31.000000	22.500000	-13.000000	-25.500000	-1.414214	-1.414214	9.899495	-1.414214	-4.242641	-3.535534	-17.677670	25.455844	-39.597980	-368.402633	437.699098	169.705627	-72.124892	-49.497475	-46.669048	-18.384776	-1.414214	2.828427
-419.500000	-270.750000	117.500000	93.000000	91.500000	1048.250000	-138.500000	121.500000	152.027958	-106.773124	657.255753	-245.366053	-193.747258	29.698485	51.972348	-37.123106	43.500000	57.500000	-22.000000	-35.000000	-850.500000	916.000000	-102.000000	-79.000000	-85.500000	-32.500000	10.000000	4.000000	-4.000000	29.500000	5.500000	-28.000000	10.606602	18.384776	22.627417	14.849242	-4.949747	-10.606602	-23.334524	10.606602	-147.785317	-275.771645	487.903679	91.923882	-48.790368	-30.405592	-27.577164	-30.405592	-30.405592	-31.112698
500.500000	1016.250000	-2994.000000	-835.000000	-451.000000	2035.750000	-250.500000	-851.000000	-18.738330	-213.192695	144.249783	884.944137	-58.336309	-105.712464	-302.641702	-176.069589	27.500000	-66.000000	-69.000000	-121.500000	-291.000000	310.000000	335.000000	248.500000	22.500000	-42.000000	-29.500000	-44.000000	-73.000000	-136.000000	-91.500000	-43.500000	7.778175	11.313708	-12.727922	-28.284271	-26.870058	-19.798990	-23.334524	-67.882251	-135.057395	-43.133514	93.338095	117.379726	116.672619	122.329473	108.187338	66.468037	24.748737	-5.656854
-3.000000	-280.250000	16.000000	-181.000000	110.500000	-947.750000	54.000000	113.000000	46.315494	18.031223	-915.703282	370.170400	19.091883	50.911688	-20.506097	7.071068	13.500000	34.000000	-4.000000	18.500000	527.500000	-936.500000	282.500000	27.000000	7.500000	0.500000	13.000000	21.000000	-17.500000	4.500000	43.000000	-33.000000	1.414214	4.949747	4.949747	16.263456	-4.242641	2.828427	-0.707107	28.284271	206.475180	96.873629	-396.686904	-161.220346	127.279221	61.518290	20.506097	0.707107	-1.414214	4.949747
-8.000000	-407.250000	-171.250000	-47.750000	38.500000	910.750000	20.250000	-17.750000	-5.303301	64.700270	1064.549259	-222.738636	-134.350288	55.507882	-42.779960	-19.091883	3.500000	-4.000000	-0.500000	77.000000	-791.500000	628.000000	-86.500000	-75.500000	-84.500000	-6.500000	31.500000	4.000000	-36.000000	2.500000	4.500000	-1.500000	2.121320	0.000000	-2.121320	0.707107	0.000000	0.707107	5.656854	52.325902	-270.821897	-59.396970	460.326515	-2.121320	-40.305087	-26.870058	-26.162951	-28.284271	-31.819805	-25.455844
-245.750000	38.750000	84.250000	-209.000000	23.250000	-1445.250000	193.750000	-16.500000	32.173359	-27.577164	-481.186165	458.205194	108.187338	38.537320	4.596194	-32.173359	2.500000	28.000000	-17.000000	-16.000000	565.500000	-1079.000000	268.000000	80.000000	32.500000	34.500000	21.500000	2.000000	-2.500000	3.000000	-6.000000	-12.500000	2.828427	-0.707107	7.071068	9.899495	-7.778175	-0.707107	-4.949747	0.707107	155.563492	187.383297	-294.156421	-333.754401	76.367532	80.610173	33.941125	22.627417	9.899495	14.849242
76.000000	-77.500000	-182.000000	-191.500000	84.500000	-879.500000	-56.000000	108.000000	83.792154	-0.353553	-1146.220092	508.409776	-8.485281	-12.020815	3.181981	51.972348	33.500000	30.000000	-19.500000	36.000000	492.000000	-911.000000	293.500000	91.500000	5.000000	-12.000000	0.500000	3.500000	-12.500000	8.000000	27.000000	-1.500000	7.778175	12.727922	7.778175	12.020815	-7.071068	-4.949747	-1.414214	42.426407	222.738636	50.204581	-433.456457	-125.157900	125.865007	75.660426	44.547727	21.213203	4.242641	-1.414214
538.750000	1100.250000	-2960.250000	-987.750000	-461.250000	1909.750000	-12.250000	-843.250000	-22.980970	-202.939646	108.187338	815.647672	61.164737	-100.409163	-323.854906	-221.677976	27.500000	-71.000000	-66.500000	-114.500000	-287.500000	300.500000	326.000000	209.500000	40.000000	16.500000	-20.000000	-42.000000	-86.500000	-137.500000	-90.000000	-77.500000	8.485281	10.606602	-12.727922	-31.112698	-26.870058	-19.091883	-23.334524	-62.225397	-124.450793	-51.618795	88.388348	113.137085	111.722871	117.379726	96.166522	53.033009	23.334524	7.778175
-7.250000	12.250000	-55.250000	54.750000	20.750000	-1116.750000	-106.750000	75.750000	-63.993164	71.417785	-1112.632520	512.652416	45.961941	-32.173359	-15.202796	24.041631	-35.500000	-2.000000	12.500000	40.500000	512.000000	-1000.500000	293.000000	92.000000	38.500000	1.500000	-26.000000	1.500000	-10.500000	-5.000000	28.500000	-15.500000	-9.899495	-12.020815	-5.656854	2.828427	-0.707107	9.899495	5.656854	38.890873	218.495995	71.417785	-431.335137	-176.069589	117.379726	79.195959	43.840620	24.041631	18.384776	6.363961
214.500000	-130.750000	-267.750000	-150.000000	116.500000	1036.250000	42.250000	-18.500000	13.435029	38.890873	657.255753	-345.775216	-5.303301	2.121320	-43.487067	47.729708	2.000000	7.000000	21.500000	22.500000	-825.500000	978.000000	-137.000000	-95.000000	-15.500000	0.000000	2.500000	0.500000	-2.000000	-20.500000	-2.000000	22.500000	-0.707107	2.121320	0.707107	4.949747	11.313708	3.535534	1.414214	20.506097	-128.693434	-292.035101	493.560533	114.551299	-57.275649	-45.961941	-41.012193	-26.870058	-12.727922	0.707107
378.250000	1026.750000	-3109.500000	-788.500000	-415.250000	1972.750000	-118.000000	-989.500000	31.819805	-220.970869	34.294679	821.658080	103.591143	-176.423142	-304.763023	-163.341666	47.000000	-57.000000	-66.500000	-121.000000	-322.000000	321.500000	344.000000	200.000000	67.500000	4.000000	-47.500000	-68.000000	-64.500000	-157.500000	-136.000000	-11.000000	14.849242	17.677670	-4.242641	-29.698485	-25.455844	-20.506097	-26.870058	-62.225397	-124.450793	-74.953319	85.559921	127.279221	121.622366	121.622366	91.923882	50.911688	28.991378	19.798990
-20.750000	-276.750000	-351.750000	-202.250000	44.750000	-1075.750000	-61.750000	3.750000	87.681241	-25.102291	-947.876640	533.158513	-2.474874	11.313708	-5.303301	-64.346717	15.000000	33.000000	-33.500000	41.000000	561.500000	-1009.000000	287.500000	95.500000	35.500000	-14.000000	-6.000000	-5.000000	-21.000000	15.500000	-1.500000	-29.500000	2.121320	10.606602	13.435029	9.192388	-9.899495	-12.020815	-1.414214	42.426407	221.324423	104.651804	-410.829040	-194.454365	110.308658	81.317280	50.911688	20.506097	16.263456	4.242641
653.500000	-3029.750000	-874.250000	208.750000	2037.500000	-1395.750000	-766.250000	90.750000	364.159992	727.612878	-809.283711	336.582828	-266.225703	-200.818326	22.980970	40.305087	-207.000000	326.000000	302.500000	193.500000	596.000000	-1049.500000	227.000000	41.000000	-50.500000	-120.000000	-81.000000	-51.000000	0.000000	5.500000	28.500000	-5.500000	-138.592929	9.899495	110.308658	117.379726	106.773124	106.066017	78.488853	70.710678	219.910209	135.057395	-386.080303	-236.880772	91.923882	53.740115	25.455844	1.414214	-12.020815	-26.870058
-67.000000	-300.500000	-359.500000	-245.750000	-24.000000	-976.500000	72.500000	20.250000	54.447222	48.083261	-1101.672365	461.033621	14.849242	3.535534	-25.102291	-16.263456	47.000000	-10.000000	-18.500000	55.500000	511.500000	-930.500000	277.000000	76.000000	20.000000	13.000000	14.500000	-12.500000	-28.500000	5.000000	21.500000	-39.500000	18.384776	14.142136	0.000000	-7.071068	-14.142136	2.121320	5.656854	50.204581	227.688384	60.104076	-428.506709	-140.714249	120.915260	68.589358	41.012193	14.142136	7.778175	2.121320
308.750000	764.250000	-2687.250000	-544.000000	-496.250000	1951.250000	-236.750000	-809.500000	-125.511454	-127.279221	100.055610	799.737770	-96.166522	-75.306872	-293.095761	-205.414520	8.500000	-106.000000	-32.500000	-89.500000	-315.500000	314.000000	331.000000	208.000000	-9.000000	-44.000000	-21.500000	-37.000000	-90.000000	-123.500000	-92.500000	-50.000000	8.485281	-3.535534	-27.577164	-41.719300	-19.798990	-6.363961	-16.263456	-52.325902	-133.643182	-57.982756	94.045202	118.086832	119.501046	113.844192	92.630988	53.033009	9.192388	-12.020815
-21.500000	-73.750000	98.250000	70.750000	36.500000	-1038.750000	-75.750000	-14.750000	19.798990	12.727922	-747.058314	514.773737	-34.294679	33.234019	12.020815	-64.700270	1.500000	4.500000	8.000000	10.000000	533.500000	-1019.000000	318.500000	80.500000	0.000000	-17.500000	-3.500000	9.500000	-3.500000	18.500000	2.000000	-45.500000	-2.121320	2.828427	2.828427	0.707107	0.000000	4.242641	-2.828427	18.384776	176.069589	138.592929	-358.503138	-238.294985	119.501046	84.852814	38.890873	18.384776	2.121320	-2.121320
53.250000	-261.250000	-116.750000	182.500000	57.750000	-1265.750000	-28.250000	78.000000	24.041631	-0.353553	-472.347330	518.662824	70.003571	-95.812969	8.838835	-7.424621	-22.500000	25.500000	-11.500000	23.000000	588.500000	-1063.500000	293.000000	84.500000	32.000000	16.000000	-33.000000	-40.500000	-25.500000	32.000000	13.000000	-19.500000	-16.970563	0.707107	8.485281	9.192388	-1.414214	-3.535534	0.707107	20.506097	171.826948	188.090404	-299.106168	-316.783838	87.681241	89.095454	43.840620	14.849242	4.949747	16.263456
-279.000000	-439.250000	-240.500000	207.250000	12.500000	712.750000	-171.500000	-44.250000	22.980970	32.173359	1020.708639	-359.917352	-31.112698	-7.071068	-67.882251	-0.353553	25.000000	-11.500000	3.000000	45.500000	-792.500000	701.000000	-176.500000	-63.500000	10.000000	-41.000000	-23.500000	9.500000	-37.500000	-3.500000	-3.500000	14.000000	9.899495	7.071068	-0.707107	-5.656854	0.000000	1.414214	-2.121320	41.012193	-231.931024	-106.773124	478.004184	12.727922	-68.589358	-59.396970	-33.234019	-14.142136	0.000000	4.242641
56.250000	116.250000	-303.250000	-315.750000	-59.750000	-919.750000	-46.250000	140.750000	47.022601	-20.506097	-1133.138617	525.380338	34.294679	-17.677670	26.162951	19.445436	22.500000	15.000000	-50.500000	36.500000	503.000000	-942.500000	299.500000	108.500000	49.500000	-8.000000	-13.000000	-3.000000	-17.000000	24.000000	32.500000	-25.000000	7.071068	6.363961	4.242641	4.242641	-19.091883	-11.313708	3.535534	38.183766	222.031529	57.982756	-433.456457	-140.007143	127.986327	76.367532	47.376154	29.698485	20.506097	9.899495
36.500000	-111.250000	-2.000000	-84.250000	147.500000	-1376.250000	-8.000000	69.250000	21.920310	77.781746	-516.541504	526.087445	59.396970	-59.396970	62.932504	-34.294679	-5.500000	14.500000	24.500000	30.500000	546.000000	-1078.500000	285.500000	96.500000	36.000000	17.000000	-21.000000	-13.000000	8.000000	26.000000	-8.000000	-16.500000	-5.656854	2.121320	4.949747	5.656854	7.071068	12.020815	8.485281	17.677670	153.442172	178.898016	-296.277741	-330.925974	82.024387	88.388348	45.961941	21.213203	13.435029	10.606602
245.750000	-96.250000	-135.000000	-27.250000	117.250000	923.750000	-82.500000	53.250000	57.275649	12.374369	863.023826	-311.834091	-58.336309	-3.889087	21.213203	-51.972348	7.000000	31.000000	-1.000000	34.500000	-830.000000	818.500000	-139.500000	-60.500000	-19.000000	-18.500000	6.000000	-16.500000	-17.000000	29.000000	4.000000	-21.500000	2.121320	3.535534	11.313708	9.899495	2.828427	-2.828427	-2.828427	34.648232	-186.676190	-193.747258	490.732106	53.033009	-53.740115	-50.204581	-31.112698	-14.849242	-6.363961	-7.778175
105.750000	788.000000	-2907.500000	-799.000000	-459.250000	2088.500000	-171.000000	-727.500000	-35.708892	-256.679762	177.130249	827.668487	-37.830213	-119.147493	-295.924188	-135.410949	5.000000	-60.500000	-52.000000	-163.000000	-298.500000	329.000000	351.000000	200.500000	-3.000000	-17.500000	-20.500000	-59.000000	-90.500000	-119.000000	-77.500000	-20.000000	-2.121320	6.363961	-9.899495	-27.577164	-21.920310	-16.263456	-38.890873	-79.903066	-140.714249	-42.426407	103.237590	121.622366	125.865007	120.208153	95.459415	45.254834	6.363961	-4.949747
41.750000	-284.000000	-310.000000	1036.500000	-115.750000	1001.000000	-411.000000	1680.500000	-53.740115	-0.353553	929.845417	-210.717821	-54.447222	-188.090404	-366.281313	910.046427	-5.000000	-43.000000	-10.500000	48.000000	-802.000000	774.000000	-104.500000	-40.500000	-18.000000	-31.000000	-64.500000	-103.500000	-375.500000	228.500000	350.500000	272.500000	-1.414214	0.000000	-12.727922	-12.727922	1.414214	-9.192388	-0.707107	40.305087	-196.575685	-159.806133	485.782359	37.476659	-49.497475	-30.405592	-21.213203	-7.778175	-4.949747	-6.363961
553.500000	1018.750000	-3175.250000	-1057.500000	-455.000000	2180.750000	-214.750000	-850.000000	-38.537320	-208.242947	199.050559	758.018469	74.246212	-189.858171	-206.121627	-234.405898	16.000000	-59.500000	-61.000000	-135.500000	-323.500000	384.000000	339.000000	199.000000	69.500000	-12.500000	-59.500000	-70.000000	-45.500000	-122.000000	-131.500000	-23.000000	5.656854	4.242641	-12.020815	-26.870058	-28.284271	-14.142136	-26.870058	-74.246212	-144.956890	-52.325902	115.258405	143.542677	131.521861	107.480231	82.024387	57.982756	33.234019	16.970563
432.250000	679.500000	-2995.500000	-711.500000	-367.250000	2168.500000	-376.500000	-901.000000	2.828427	-252.790674	294.863528	816.001225	-31.819805	-129.400541	-308.652110	-172.887608	32.500000	-42.500000	-42.000000	-183.500000	-229.500000	336.500000	349.500000	196.500000	24.500000	-50.500000	-67.000000	-40.000000	-61.500000	-151.000000	-110.500000	-15.000000	10.606602	11.313708	-8.485281	-17.677670	-19.091883	-12.020815	-40.305087	-90.509668	-127.986327	-14.142136	107.480231	123.743687	124.450793	120.915260	91.216775	48.083261	14.142136	3.535534
239.000000	1102.500000	-3072.750000	-839.750000	-1220.500000	2132.500000	-64.250000	-789.250000	-1625.284937	3.181981	72.831998	834.386002	36.062446	-141.067803	-248.194480	-271.882557	191.000000	-536.500000	107.000000	-113.500000	-315.000000	352.000000	355.000000	214.000000	39.000000	-10.000000	-2.000000	-92.500000	-107.000000	-93.000000	-107.500000	-66.000000	239.709199	-171.826948	-395.979797	12.020815	67.175144	16.263456	-16.970563	-62.932504	-118.793939	-76.367532	93.338095	140.007143	134.350288	117.379726	96.873629	51.618795	18.384776	9.899495
158.500000	88.250000	18.250000	-256.000000	22.500000	-1389.750000	271.250000	80.500000	-36.062446	20.506097	-628.971482	435.577777	95.105862	53.033009	-14.495689	44.901281	-7.000000	7.000000	-18.500000	27.500000	605.500000	-1080.000000	253.000000	76.000000	42.000000	40.500000	40.000000	-12.000000	-22.000000	13.500000	18.500000	-7.000000	1.414214	-7.071068	-7.778175	13.435029	-2.828427	-3.535534	9.192388	16.970563	188.090404	173.241161	-347.896536	-285.671140	83.438600	72.124892	34.648232	20.506097	15.556349	12.727922
2012.500000	-2931.250000	-2803.500000	-257.500000	-714.500000	1174.750000	-790.000000	-48.000000	-393.151370	784.888527	-1726.401206	464.569155	-231.577471	-385.726749	-158.745472	20.859650	-53.000000	-269.000000	3.500000	482.500000	636.000000	-1178.500000	801.500000	-95.500000	-89.500000	-81.000000	-108.500000	-141.000000	-84.000000	-30.500000	39.000000	-15.500000	-14.142136	-26.870058	-59.396970	-135.764502	-87.681241	79.903066	129.400541	236.173665	361.331565	13.435029	-651.952452	53.033009	562.149891	39.597980	-26.162951	-42.426407	-36.769553	-28.991378
23.500000	764.500000	-3113.000000	-798.000000	-354.000000	2016.500000	-127.500000	-827.000000	-27.930718	-227.334830	213.546248	730.441305	31.466252	-146.017550	-329.511760	-156.977705	30.000000	-41.500000	-45.000000	-171.500000	-286.500000	328.500000	323.500000	180.500000	56.000000	-5.500000	-34.000000	-77.500000	-84.500000	-153.500000	-73.500000	-38.500000	10.606602	6.363961	-14.849242	-12.727922	-17.677670	-12.020815	-31.112698	-95.459415	-152.027958	-28.284271	101.823376	123.743687	121.622366	106.773124	79.195959	48.790368	29.698485	8.485281
-103.750000	-152.000000	347.750000	-1022.500000	33.750000	-1214.500000	-192.250000	-368.500000	-14.849242	39.244426	-1140.916791	370.877507	105.005357	959.543902	-240.416306	-80.610173	-15.500000	15.500000	-10.000000	56.500000	518.000000	-956.500000	235.500000	65.000000	18.000000	69.500000	-792.500000	745.500000	-125.500000	-40.500000	-25.000000	-42.000000	-6.363961	-5.656854	-0.707107	9.899495	-4.949747	-0.707107	4.242641	53.033009	233.345238	57.982756	-436.284884	-151.320851	105.358910	55.154329	29.698485	14.142136	1.414214	9.899495
526.500000	877.500000	-3009.000000	-719.500000	-512.000000	2114.500000	-170.500000	-715.000000	-20.859650	-284.610479	324.562013	781.352993	14.495689	-163.695220	-305.116576	-130.461201	24.500000	-44.000000	-75.000000	-163.500000	-229.500000	339.500000	326.000000	193.000000	20.500000	9.000000	-42.000000	-92.500000	-87.000000	-125.500000	-74.500000	-18.000000	12.020815	4.242641	-8.485281	-24.041631	-34.648232	-20.506097	-40.305087	-79.195959	-128.693434	-9.192388	113.137085	120.915260	115.965512	114.551299	87.681241	49.497475	19.091883	-1.414214
33.250000	-471.000000	-283.000000	-157.500000	76.250000	-1079.000000	17.000000	-34.500000	6.717514	62.932504	-731.855519	465.276262	31.112698	-96.873629	62.932504	-67.175144	-4.500000	10.000000	12.000000	35.000000	578.500000	-1009.500000	289.000000	55.000000	8.000000	45.000000	-17.500000	-48.500000	19.500000	23.500000	-18.000000	-40.000000	0.707107	-1.414214	2.828427	2.828427	-0.707107	7.778175	6.363961	28.991378	200.818326	142.128463	-366.988419	-227.688384	108.894444	79.195959	35.355339	5.656854	4.949747	-2.121320
285.250000	843.750000	-2807.500000	-655.500000	-461.750000	2140.750000	-247.500000	-789.500000	-87.327687	-269.407684	284.610479	782.767207	-22.627417	-100.409163	-357.796031	-108.187338	-2.000000	-60.500000	-35.000000	-184.000000	-253.500000	341.000000	346.000000	170.000000	25.500000	-30.500000	-42.000000	-35.000000	-86.500000	-150.500000	-74.500000	-21.500000	1.414214	-4.242641	-17.677670	-22.627417	-15.556349	-14.142136	-43.840620	-91.923882	-141.421356	-16.263456	110.308658	124.450793	123.743687	119.501046	84.852814	36.769553	16.970563	0.707107
-210.250000	-327.250000	-191.250000	-316.250000	5.250000	-1195.250000	-161.250000	113.750000	31.819805	15.909903	-706.753228	504.874242	13.788582	-64.346717	61.871843	-5.656854	17.000000	2.000000	-7.500000	9.000000	583.000000	-1050.500000	280.000000	105.000000	27.500000	-9.000000	-32.500000	-11.500000	25.500000	23.000000	31.000000	-46.000000	4.949747	6.363961	2.121320	0.707107	-8.485281	4.949747	0.000000	16.970563	193.747258	152.735065	-360.624458	-256.679762	101.116270	77.074639	46.669048	26.870058	13.435029	5.656854
144.000000	-421.500000	-341.000000	-226.500000	5.500000	899.500000	-112.000000	-30.000000	27.930718	43.487067	1187.232286	-310.419877	-64.346717	-12.727922	22.980970	-80.963726	26.500000	-3.000000	1.000000	50.500000	-743.500000	661.500000	-139.000000	-71.000000	-25.000000	-13.000000	-10.500000	-4.500000	9.000000	4.500000	-7.500000	-37.000000	13.435029	4.242641	2.828427	-5.656854	-6.363961	4.949747	-0.707107	43.840620	-258.093975	-41.012193	474.468650	5.656854	-54.447222	-47.376154	-32.526912	-18.384776	-7.778175	-10.606602
7.500000	-343.250000	-311.000000	-135.000000	147.500000	886.250000	-171.000000	19.000000	25.455844	50.204581	1027.426153	-271.882557	-72.124892	-53.033009	34.648232	-18.384776	-10.500000	26.500000	19.500000	55.500000	-816.000000	690.000000	-121.000000	-58.500000	-23.000000	-31.000000	-1.500000	-18.500000	4.500000	15.500000	3.000000	-25.000000	-4.949747	-1.414214	8.485281	9.192388	9.192388	2.828427	0.000000	43.133514	-254.558441	-96.166522	475.882864	13.435029	-49.497475	-41.012193	-28.991378	-12.727922	-6.363961	-9.192388
-75.500000	-267.000000	28.250000	31.000000	106.500000	-1339.000000	121.250000	-9.000000	36.062446	28.284271	-476.589971	511.238203	2.474874	32.526912	16.970563	-106.066017	14.000000	18.000000	7.000000	19.000000	573.000000	-1069.000000	281.500000	80.500000	1.500000	10.000000	25.500000	-10.500000	-27.000000	20.000000	4.000000	-53.000000	3.535534	4.949747	2.828427	9.899495	1.414214	4.242641	1.414214	16.970563	160.513239	187.383297	-296.277741	-324.562013	79.903066	89.095454	44.547727	12.727922	-2.828427	3.535534
16.000000	-471.250000	-190.250000	90.750000	94.500000	948.250000	-30.750000	-20.250000	6.717514	15.202796	1219.052091	-273.296771	-125.865007	17.324116	-105.712464	118.086832	-3.000000	18.500000	11.500000	37.000000	-733.500000	617.500000	-100.000000	-92.500000	-82.500000	5.500000	12.500000	0.000000	-31.500000	-38.000000	30.000000	33.000000	-0.707107	-2.121320	2.121320	9.899495	7.778175	0.000000	-6.363961	37.476659	-284.964033	-7.071068	461.033621	-3.535534	-44.547727	-31.819805	-36.062446	-26.870058	-25.455844	-28.991378
403.250000	1005.000000	-3038.750000	-964.500000	-662.250000	2066.500000	-303.750000	-832.500000	-94.752309	-203.293200	67.528698	821.304526	76.721086	-193.747258	-243.244733	-173.948268	22.500000	-105.500000	-95.000000	-95.500000	-308.500000	328.000000	348.000000	211.500000	61.000000	-9.500000	-79.500000	-53.500000	-47.500000	-137.500000	-97.000000	-29.000000	9.899495	3.535534	-25.455844	-44.547727	-42.426407	-22.627417	-17.677670	-55.154329	-122.329473	-67.882251	86.267027	134.350288	131.521861	115.965512	93.338095	55.861436	29.698485	14.142136
-2557.000000	-2454.000000	-311.000000	-322.750000	-115.500000	-692.000000	83.500000	-81.250000	261.983062	-430.981583	642.760064	-482.246825	-73.892659	86.620581	-107.480231	31.466252	201.000000	7.500000	18.500000	-714.000000	1028.500000	-206.500000	-192.000000	-137.000000	-65.000000	9.500000	29.000000	31.500000	-29.000000	-30.000000	16.500000	-5.000000	94.752309	46.669048	12.727922	-4.949747	-0.707107	19.798990	-38.183766	-390.322943	391.737157	187.383297	-80.610173	-68.589358	-72.124892	-63.639610	-58.689863	-37.476659	-26.162951	-17.677670
59.250000	-208.250000	-359.750000	100.750000	86.250000	1046.250000	-166.750000	-24.250000	22.273864	28.284271	777.110353	-212.485588	-41.365747	-81.317280	-25.809398	20.506097	4.500000	18.000000	3.500000	33.500000	-850.500000	829.500000	-87.500000	-55.000000	-31.500000	-16.000000	-21.000000	-22.000000	-11.000000	-25.500000	18.000000	2.000000	6.363961	-1.414214	4.949747	6.363961	2.828427	0.707107	0.000000	31.819805	-183.847763	-217.081782	485.782359	60.811183	-40.305087	-29.698485	-24.041631	-16.970563	-16.970563	-4.949747
89.500000	-382.250000	-761.750000	172.750000	-33.500000	1207.250000	419.750000	462.250000	43.133514	-14.142136	581.241774	-287.438907	-137.885822	-946.462427	526.087445	3.889087	28.500000	-3.500000	-12.500000	24.500000	-781.500000	1032.500000	-116.000000	-87.500000	-74.500000	-7.500000	544.000000	-980.500000	320.500000	79.500000	-9.000000	17.500000	12.020815	8.485281	4.242641	-6.363961	-4.949747	-5.656854	-2.828427	26.162951	-93.338095	-318.905158	479.418398	149.199531	-50.911688	-35.355339	-34.648232	-26.870058	-30.405592	-22.627417
84.500000	-220.750000	-39.000000	-293.500000	155.000000	-1114.250000	-15.000000	134.500000	61.871843	34.294679	-527.501659	485.428805	4.242641	25.455844	2.121320	27.577164	21.500000	23.000000	15.000000	9.500000	547.500000	-1019.500000	304.000000	71.500000	14.000000	-9.000000	-7.000000	16.000000	4.000000	8.000000	27.500000	-21.500000	6.363961	8.485281	6.363961	10.606602	4.242641	7.071068	1.414214	12.020815	159.099026	171.119841	-306.884343	-282.135606	103.237590	83.438600	34.648232	15.556349	2.828427	7.071068
259.000000	-109.000000	-248.750000	-36.250000	-72.500000	923.000000	21.250000	-748.750000	-61.164737	-0.353553	820.243866	-264.457936	-80.963726	205.768073	-1817.264428	295.217081	-14.000000	-11.500000	-18.500000	52.000000	-804.000000	832.000000	-124.000000	-58.000000	-32.000000	-26.500000	-5.500000	228.500000	-7.500000	-397.500000	196.000000	31.500000	-1.414214	-9.899495	-9.192388	0.000000	-2.121320	-9.899495	0.000000	45.254834	-157.684812	-212.839141	490.024999	54.447222	-58.689863	-36.062446	-28.991378	-13.435029	-12.020815	-10.606602
-8.500000	-166.750000	-460.500000	-175.000000	-105.000000	1017.750000	-186.000000	-78.500000	-86.620581	60.457630	857.720526	-216.021122	-61.871843	-17.324116	-35.001786	27.930718	-4.000000	-34.500000	-6.000000	47.500000	-848.000000	817.000000	-114.000000	-43.500000	-6.000000	-32.500000	-22.500000	9.000000	8.500000	-27.000000	-5.500000	16.000000	2.828427	-8.485281	-16.970563	-9.192388	-7.778175	4.949747	9.192388	32.526912	-200.818326	-189.504617	489.317893	55.154329	-53.033009	-31.819805	-20.506097	-9.899495	0.707107	-6.363961
89.250000	-534.750000	-485.500000	-204.500000	30.750000	1060.750000	-130.000000	-45.000000	19.798990	25.102291	1097.429724	-204.707413	-143.189123	17.324116	-57.629203	18.738330	0.000000	11.000000	-11.000000	53.500000	-770.000000	691.000000	-86.500000	-53.000000	-70.000000	-35.500000	0.500000	11.000000	-19.500000	-15.000000	5.500000	7.000000	-2.828427	2.828427	3.535534	3.535534	-4.242641	-2.828427	0.707107	42.426407	-243.951840	-77.074639	475.175757	16.970563	-38.890873	-28.284271	-22.627417	-16.970563	-26.162951	-20.506097
18.750000	-530.500000	-305.000000	-109.500000	43.250000	1091.500000	-168.000000	-35.000000	-0.707107	-10.253048	437.699098	-308.298557	-125.865007	-33.234019	17.324116	-1.767767	-20.500000	24.500000	-2.500000	17.000000	-722.000000	1053.000000	-141.000000	-83.000000	-58.500000	-22.500000	-7.000000	-15.000000	14.000000	-6.500000	-13.500000	8.000000	-7.071068	-6.363961	5.656854	7.778175	1.414214	-3.535534	-5.656854	26.870058	-50.911688	-350.724963	449.719913	169.705627	-63.639610	-39.597980	-33.941125	-25.455844	-19.798990	-20.506097
415.750000	794.000000	-2944.250000	-863.500000	-574.250000	2105.000000	-289.750000	-813.500000	-160.866793	-195.868578	283.549819	807.515944	-47.376154	-131.875415	-259.508189	-169.705627	15.000000	-109.500000	-47.500000	-138.500000	-245.000000	325.000000	338.500000	204.500000	10.500000	-30.500000	-46.500000	-48.000000	-57.000000	-143.000000	-84.000000	-34.000000	11.313708	-5.656854	-38.890873	-33.941125	-24.748737	-9.899495	-26.162951	-77.781746	-135.057395	-13.435029	107.480231	117.379726	120.208153	118.086832	90.509668	54.447222	18.384776	-7.778175
293.000000	-405.250000	-604.750000	59.250000	108.000000	855.250000	-63.250000	-179.750000	-16.263456	93.338095	502.045815	-300.873935	-13.435029	-36.415999	-109.247998	3.535534	-30.000000	10.000000	23.500000	71.500000	-758.000000	956.000000	-153.000000	-58.500000	0.500000	-7.500000	-8.500000	-18.000000	-39.500000	-31.000000	-13.000000	11.000000	-12.020815	-6.363961	4.242641	1.414214	7.071068	7.778175	8.485281	48.790368	-74.953319	-321.026479	461.033621	114.551299	-73.539105	-41.012193	-32.526912	-9.192388	0.707107	-1.414214
-17.000000	-192.500000	-220.250000	-278.250000	95.500000	-1416.000000	166.250000	-199.250000	-18.738330	68.235804	-482.600378	544.118668	55.861436	27.223611	-24.395184	-44.547727	-20.000000	14.500000	8.000000	31.500000	574.500000	-1095.000000	283.500000	106.000000	29.500000	17.500000	20.000000	9.500000	-5.000000	-22.500000	-28.000000	-17.000000	-7.071068	-7.071068	0.707107	9.899495	1.414214	7.071068	10.606602	16.970563	160.513239	189.504617	-294.156421	-342.239682	76.367532	91.216775	50.204581	23.334524	8.485281	12.020815
505.500000	1238.750000	-2634.000000	-600.750000	-579.500000	2136.250000	-310.000000	-735.750000	-70.003571	-261.629509	263.750829	788.070508	-3.535534	-165.462987	-227.334830	-207.182287	24.500000	-86.500000	-61.500000	-173.500000	-281.000000	348.000000	331.500000	208.000000	37.500000	-29.500000	-55.000000	-57.000000	-57.000000	-109.500000	-91.000000	-50.000000	8.485281	6.363961	-22.627417	-36.062446	-31.112698	-14.849242	-38.183766	-88.388348	-147.785317	-24.748737	112.429978	126.572114	124.450793	111.015765	90.509668	55.154329	24.748737	2.828427
110.500000	212.500000	-74.000000	-75.250000	-94.500000	-886.500000	42.000000	5.250000	15.556349	-71.417785	-1082.580482	490.732106	27.577164	-14.849242	24.041631	-59.750523	-14.000000	13.000000	-27.000000	3.000000	507.500000	-900.500000	277.500000	92.500000	16.500000	15.500000	8.500000	-14.500000	1.000000	4.000000	3.500000	-46.000000	-6.363961	-0.707107	7.071068	0.000000	-12.020815	-9.192388	-16.970563	36.769553	224.152850	59.396970	-422.849855	-127.986327	118.793939	72.831998	44.547727	22.627417	9.899495	0.707107
-63.000000	-209.000000	-120.750000	-15.250000	140.500000	-1133.000000	35.250000	-8.750000	52.679455	2.474874	-913.581961	400.929545	48.436815	-33.234019	-11.313708	-1.767767	5.000000	34.500000	5.000000	13.500000	542.000000	-968.000000	261.500000	50.500000	37.500000	19.000000	4.500000	-22.500000	0.000000	-2.000000	5.500000	-28.000000	2.121320	3.535534	8.485281	16.263456	4.949747	-0.707107	-4.242641	27.577164	211.424928	102.530483	-396.686904	-185.969083	103.944697	67.882251	26.162951	14.142136	19.091883	5.656854
721.500000	990.500000	-2703.000000	-859.000000	-514.000000	2242.500000	-264.000000	-775.500000	-23.688077	-204.000306	239.002092	818.829653	-50.911688	-99.702056	-220.263762	-269.761237	45.000000	-79.500000	-67.500000	-124.000000	-275.500000	350.500000	374.000000	171.000000	6.500000	-32.500000	-39.000000	-39.000000	-48.000000	-106.500000	-101.500000	-84.000000	14.142136	14.142136	-16.263456	-35.355339	-33.941125	-14.849242	-24.041631	-72.124892	-140.007143	-28.991378	106.066017	135.057395	136.471609	126.572114	86.267027	38.183766	12.020815	-5.656854
-24.500000	-113.250000	-12.500000	-217.000000	-92.000000	1054.250000	-34.000000	-198.000000	-1.767767	-33.587572	347.896536	-319.965818	-105.005357	86.620581	25.455844	-132.936075	11.500000	-7.000000	-9.000000	4.500000	-747.500000	1057.500000	-145.000000	-79.500000	-55.500000	-25.000000	18.000000	35.500000	39.500000	-11.500000	-55.500000	-51.500000	7.071068	-0.707107	0.000000	-7.071068	-6.363961	-2.121320	-11.313708	23.334524	-54.447222	-367.695526	438.406204	178.898016	-61.518290	-43.133514	-34.648232	-22.627417	-21.920310	-16.970563
73.000000	-320.750000	-531.250000	-279.250000	-63.000000	1138.750000	-35.750000	-151.750000	34.648232	-35.355339	420.728535	-286.731800	-48.083261	-11.667262	-11.313708	-67.528698	16.500000	7.500000	-22.000000	18.000000	-723.500000	1053.500000	-127.500000	-67.000000	-33.500000	-4.500000	2.000000	-17.500000	5.500000	-8.500000	-33.500000	-9.000000	8.485281	3.535534	7.071068	-4.949747	-9.192388	-7.778175	-6.363961	26.162951	-53.033009	-352.139177	446.184379	172.534055	-55.154329	-40.305087	-31.112698	-19.798990	-17.677670	-7.071068
200.250000	-243.000000	-329.750000	-41.500000	7.250000	1000.000000	-213.250000	71.500000	78.135299	33.941125	1014.698231	-245.366053	9.192388	-135.410949	54.447222	30.405592	37.000000	10.500000	-28.500000	63.500000	-805.000000	719.000000	-97.000000	-77.000000	-13.000000	8.000000	-64.000000	-25.500000	14.500000	20.500000	0.000000	16.000000	11.313708	12.727922	9.192388	-2.828427	-14.142136	-3.535534	7.071068	44.547727	-236.880772	-109.601551	476.589971	26.870058	-42.426407	-31.112698	-30.405592	-23.334524	-9.899495	0.000000
77.500000	47.750000	-13.250000	-107.500000	-87.500000	-1122.250000	35.250000	-110.500000	-22.627417	-30.405592	-672.812102	459.619408	70.710678	34.294679	-63.639610	-2.121320	-7.000000	3.000000	-22.000000	-6.000000	587.000000	-1019.500000	279.000000	65.000000	49.000000	15.000000	-19.000000	35.500000	1.000000	-28.000000	-7.000000	-15.000000	2.828427	-7.071068	-1.414214	1.414214	-12.020815	-2.121320	-5.656854	12.727922	193.747258	154.149278	-355.674711	-241.830519	102.530483	75.660426	36.062446	13.435029	18.384776	12.727922
665.000000	1164.250000	-2797.500000	-934.000000	-513.500000	2095.750000	-108.000000	384.500000	-66.114484	-235.113005	289.913780	747.765421	18.031223	-107.833784	-1128.188869	99.348503	22.000000	-75.500000	-56.000000	-162.500000	-267.000000	367.000000	302.000000	203.500000	27.000000	-5.500000	-20.000000	-46.500000	-32.500000	-931.000000	579.000000	-135.500000	12.020815	2.121320	-19.091883	-31.112698	-27.577164	-13.435029	-33.234019	-84.852814	-137.178716	-25.455844	117.379726	131.521861	112.429978	103.944697	88.388348	55.154329	20.506097	2.121320
268.500000	978.000000	-3066.500000	-873.250000	-387.000000	2039.000000	-286.000000	-830.250000	-25.102291	-153.795725	51.618795	876.812409	30.052038	-160.159686	-283.903373	-223.445743	27.000000	-60.500000	-46.000000	-118.500000	-345.000000	309.000000	362.500000	237.500000	29.000000	-16.500000	-64.500000	-53.000000	-67.500000	-130.000000	-98.500000	-40.500000	11.313708	7.071068	-11.313708	-27.577164	-24.748737	-7.778175	-16.970563	-72.831998	-149.906638	-65.053824	88.388348	120.915260	130.107648	123.743687	101.116270	65.053824	19.798990	5.656854
601.000000	1178.000000	-2860.500000	-816.500000	-572.000000	2127.000000	-196.000000	-813.000000	-114.551299	-212.839141	207.889394	851.356565	11.667262	-131.168308	-327.036886	-105.712464	-6.500000	-90.500000	-63.000000	-136.000000	-274.500000	316.500000	359.500000	210.500000	28.000000	-12.500000	-41.000000	-41.500000	-63.000000	-161.500000	-73.500000	-7.000000	-0.707107	-2.828427	-23.334524	-35.355339	-28.991378	-16.263456	-24.748737	-78.488853	-142.128463	-28.284271	98.994949	119.501046	127.986327	124.450793	96.166522	53.033009	21.213203	1.414214
443.000000	1160.000000	-2985.250000	-866.750000	-479.500000	2030.500000	-319.250000	-837.750000	-58.336309	-245.012500	23.688077	919.592369	-56.214989	-111.015765	-288.146013	-212.839141	-19.500000	-61.000000	-61.000000	-123.500000	-329.000000	303.500000	357.000000	262.500000	40.000000	-56.500000	-43.500000	-34.500000	-74.000000	-127.500000	-99.000000	-56.000000	-12.020815	0.000000	-8.485281	-29.698485	-21.920310	-23.334524	-34.648232	-57.982756	-129.400541	-72.831998	83.438600	120.915260	125.865007	125.865007	111.015765	73.539105	33.941125	-2.828427
-381.500000	-283.500000	-374.250000	-499.000000	-8.000000	917.500000	-26.750000	-133.500000	3.181981	-2.474874	1086.116016	-246.073160	-43.133514	44.901281	-0.353553	-28.637825	1.500000	2.000000	-8.500000	24.000000	-802.000000	637.000000	-108.500000	-60.500000	-35.000000	-8.000000	-5.000000	33.500000	23.500000	-24.000000	-28.000000	6.500000	-0.707107	1.414214	-0.707107	2.121320	-3.535534	-2.828427	-4.949747	27.577164	-289.206674	-50.204581	461.033621	5.656854	-43.133514	-36.769553	-26.162951	-18.384776	-16.970563	-7.071068
-189.000000	-231.000000	-15.250000	135.500000	-98.500000	766.000000	-78.750000	-120.500000	-51.265242	71.064232	1023.890619	-328.804653	-40.305087	0.353553	-39.597980	-67.882251	2.000000	-35.500000	-4.000000	63.500000	-798.500000	647.500000	-135.000000	-83.000000	-16.500000	-22.500000	-9.000000	20.500000	1.500000	-17.500000	-15.000000	-26.000000	4.242641	-2.828427	-10.606602	-14.142136	-9.192388	6.363961	7.071068	44.547727	-260.922402	-76.367532	458.912301	5.656854	-52.325902	-48.083261	-37.476659	-21.920310	-9.899495	-2.121320
540.750000	1141.250000	-2711.000000	-537.000000	-452.250000	1945.250000	-410.000000	-702.000000	-40.658640	-218.495995	71.064232	851.356565	-4.242641	-178.190909	-257.386868	-135.764502	14.500000	-50.000000	-77.000000	-109.000000	-306.500000	298.000000	345.000000	236.000000	47.500000	-47.500000	-75.500000	-46.500000	-75.500000	-113.500000	-78.500000	-24.500000	9.899495	0.707107	-10.606602	-21.920310	-28.991378	-23.334524	-24.041631	-59.396970	-126.572114	-62.225397	88.388348	112.429978	119.501046	120.915260	97.580736	67.882251	29.698485	6.363961
-185.500000	-356.250000	-393.000000	-15.500000	-2.500000	1051.750000	-179.000000	-17.000000	-33.234019	36.062446	322.794246	-219.203102	-137.178716	-42.426407	-16.617009	40.658640	6.500000	-23.500000	14.000000	27.000000	-769.000000	1023.500000	-120.000000	-39.000000	-49.000000	-42.000000	-6.000000	-13.000000	-1.000000	-17.500000	6.500000	13.000000	2.121320	0.000000	-9.899495	-4.949747	5.656854	2.828427	1.414214	24.041631	-67.175144	-366.988419	437.699098	161.220346	-58.689863	-30.405592	-19.798990	-11.313708	-16.970563	-16.970563
330.000000	970.500000	-3255.000000	-838.250000	-673.000000	2082.000000	-230.500000	-852.750000	-155.563492	-197.989899	128.339881	862.316720	38.537320	-200.464772	-328.097546	-112.783532	-2.500000	-120.500000	-67.500000	-113.500000	-305.000000	330.500000	346.000000	237.500000	48.500000	-10.000000	-55.000000	-68.500000	-67.500000	-168.500000	-84.500000	-11.000000	2.828427	-6.363961	-31.112698	-48.790368	-32.526912	-16.263456	-22.627417	-62.932504	-131.521861	-55.154329	97.580736	125.157900	124.450793	120.208153	101.823376	64.346717	30.405592	7.071068
8.500000	-316.750000	-6.000000	-151.250000	95.500000	-1266.750000	-24.000000	174.750000	-14.849242	53.740115	-518.662824	482.953932	-11.313708	-38.890873	51.972348	60.811183	-12.500000	6.500000	12.500000	23.500000	588.500000	-1052.000000	270.500000	85.500000	4.000000	-1.000000	4.500000	-18.500000	3.500000	26.000000	26.000000	4.000000	-6.363961	-2.828427	-2.121320	8.485281	4.949747	5.656854	7.071068	14.849242	172.534055	183.140656	-314.662518	-296.277741	85.559921	80.610173	41.719300	19.798990	4.949747	-0.707107
481.500000	681.000000	-3059.750000	-781.000000	-449.500000	2108.000000	-185.250000	-832.000000	-88.388348	-212.839141	357.088924	735.391052	-34.648232	-102.884037	-311.834091	-190.211724	-11.500000	-62.500000	-42.000000	-151.000000	-228.000000	354.000000	310.500000	185.500000	27.000000	-26.000000	-16.000000	-62.500000	-102.000000	-130.000000	-95.000000	-27.000000	-1.414214	-4.949747	-15.556349	-24.748737	-20.506097	-12.020815	-30.405592	-82.731493	-135.057395	-3.535534	118.793939	124.450793	112.429978	106.066017	83.438600	48.790368	22.627417	-2.828427
567.250000	1187.250000	-3015.750000	-1000.000000	-363.750000	1920.750000	-107.750000	-885.500000	-80.256620	-135.057395	-27.577164	869.387787	2.474874	-52.325902	-336.936381	-178.544462	-16.000000	-58.500000	-27.000000	-106.000000	-343.500000	308.500000	330.000000	258.500000	39.000000	-22.500000	-9.000000	-26.000000	-99.000000	-145.500000	-93.500000	-47.000000	-2.121320	-6.363961	-11.313708	-27.577164	-14.849242	-4.949747	-19.091883	-58.689863	-127.986327	-86.267027	79.195959	123.743687	118.793939	115.965512	108.187338	72.124892	28.991378	2.121320
-0.750000	-216.000000	-240.250000	-204.000000	18.750000	-1203.000000	-115.250000	-18.500000	41.719300	-35.001786	-480.832611	523.259018	81.670833	-142.128463	99.348503	-32.173359	1.500000	23.500000	-27.500000	2.000000	595.500000	-1052.500000	291.500000	101.500000	36.000000	10.500000	-48.000000	-28.000000	40.000000	22.500000	-20.500000	-24.000000	-7.071068	6.363961	4.949747	11.313708	-8.485281	-6.363961	-3.535534	12.020815	173.948268	187.383297	-306.884343	-303.348809	91.216775	86.267027	44.547727	26.870058	11.313708	15.556349
422.000000	1261.500000	-2694.250000	-767.250000	-599.000000	1979.500000	-177.750000	-737.250000	-101.116270	-289.913780	193.040151	784.181420	18.384776	-86.620581	-299.459722	-144.249783	-2.000000	-78.000000	-79.500000	-165.500000	-266.000000	325.000000	302.500000	218.500000	49.000000	-26.000000	-34.500000	-35.000000	-78.000000	-124.500000	-87.000000	-31.000000	0.000000	-2.828427	-21.920310	-28.991378	-29.698485	-24.748737	-38.183766	-81.317280	-127.986327	-36.062446	98.287843	122.329473	110.308658	106.773124	96.873629	57.982756	28.284271	7.071068
65.750000	661.750000	-3038.250000	-960.750000	-393.250000	2100.750000	-82.250000	-794.250000	-100.762716	-243.951840	338.350595	692.257539	50.558135	-134.350288	-276.478751	-252.083567	5.000000	-67.500000	-19.000000	-204.000000	-247.500000	359.000000	311.000000	155.000000	21.500000	19.000000	-31.000000	-69.000000	-77.000000	-122.000000	-91.500000	-73.000000	4.242641	-1.414214	-26.870058	-16.263456	-8.485281	-7.071068	-41.012193	-107.480231	-149.199531	-5.656854	116.672619	130.814755	115.258405	103.944697	73.539105	36.769553	13.435029	4.242641
45.000000	-110.750000	-225.500000	-237.000000	-92.000000	-932.250000	110.000000	-48.500000	-39.597980	5.656854	-1187.939392	401.990205	49.143921	18.738330	-30.052038	-35.708892	-31.500000	10.500000	-26.500000	51.500000	484.500000	-853.500000	246.000000	65.500000	22.000000	16.500000	20.500000	3.000000	-16.000000	-5.500000	4.500000	-34.000000	-10.606602	-11.313708	0.707107	2.828427	-16.970563	-2.121320	-4.242641	61.518290	241.123412	26.870058	-433.456457	-97.580736	113.844192	58.689863	33.941125	14.849242	7.778175	4.949747
-115.500000	-335.500000	44.250000	144.750000	65.500000	-1173.000000	-86.750000	-21.250000	26.870058	34.648232	-1148.694966	317.137391	39.244426	-3.535534	-61.871843	35.355339	-12.000000	23.000000	-11.000000	60.000000	508.500000	-895.000000	212.000000	57.500000	40.500000	-1.000000	-26.000000	23.000000	-18.000000	-17.500000	18.000000	9.000000	-9.899495	2.828427	6.363961	9.192388	-4.949747	-2.121320	2.121320	60.104076	243.244733	41.719300	-430.628030	-126.572114	99.702056	44.547727	24.041631	16.263456	17.677670	7.071068
237.500000	-484.250000	-379.000000	-162.000000	48.500000	1097.250000	-102.500000	-90.000000	-63.639610	50.911688	394.565584	-296.631295	-115.611959	42.072853	-9.192388	-73.539105	-58.000000	15.000000	8.500000	40.500000	-707.500000	1051.500000	-138.500000	-74.000000	-54.500000	-32.000000	14.500000	-5.000000	-7.500000	9.500000	-34.000000	-17.000000	-21.213203	-16.970563	0.707107	7.778175	3.535534	2.828427	4.949747	31.112698	-42.426407	-355.674711	437.699098	176.776695	-61.518290	-39.597980	-31.819805	-23.334524	-23.334524	-15.556349
-213.750000	-198.750000	-349.000000	-373.500000	-1544.250000	1128.750000	-74.500000	87.000000	1061.367279	201.878986	673.872762	-286.731800	-64.700270	1.767767	-9.545942	52.679455	214.500000	71.500000	-435.000000	223.500000	-780.500000	961.500000	-107.500000	-69.000000	-35.500000	-16.000000	1.000000	6.500000	-10.000000	-2.500000	27.000000	1.500000	19.798990	157.684812	220.617316	-228.395490	-372.645274	44.547727	94.752309	75.660426	-101.116270	-287.085353	489.317893	109.601551	-43.840620	-40.305087	-33.941125	-18.384776	-16.263456	-8.485281
676.250000	913.250000	-2983.750000	-635.750000	-550.250000	2110.250000	-301.250000	-730.250000	-98.994949	-203.293200	242.184073	777.817459	45.961941	-194.100811	-289.913780	-116.319066	-6.000000	-80.000000	-66.500000	-112.000000	-261.000000	334.500000	348.500000	190.500000	49.000000	-15.000000	-74.500000	-65.000000	-78.000000	-136.000000	-65.000000	-22.500000	-4.949747	-0.707107	-20.506097	-33.234019	-31.819805	-16.970563	-24.748737	-61.518290	-128.693434	-28.284271	106.773124	123.036580	127.279221	115.258405	82.024387	53.033009	26.162951	10.606602
327.250000	813.500000	-3171.500000	-622.000000	-470.750000	2080.000000	-280.000000	-923.000000	-90.863221	-246.073160	264.811490	857.366972	4.596194	-159.452579	-371.938167	-167.584307	10.000000	-74.500000	-48.000000	-152.000000	-257.000000	314.500000	344.000000	222.500000	26.500000	-16.000000	-57.500000	-64.000000	-103.500000	-149.500000	-95.000000	-24.000000	5.656854	0.000000	-24.041631	-24.748737	-16.263456	-19.091883	-34.648232	-79.903066	-140.714249	-16.263456	107.480231	109.601551	115.258405	125.157900	98.287843	59.396970	22.627417	0.707107
-203.500000	-186.750000	-358.500000	-44.250000	119.000000	901.250000	-28.500000	4.250000	56.922096	6.717514	335.522168	-338.704148	24.041631	-56.568542	-16.263456	2.474874	4.000000	26.500000	4.500000	1.000000	-765.500000	1027.000000	-161.500000	-75.500000	4.500000	6.500000	-15.000000	-26.000000	-18.500000	9.500000	-2.500000	2.000000	-1.414214	5.656854	9.899495	9.192388	4.242641	0.707107	-0.707107	10.606602	-68.589358	-364.867099	439.113311	160.513239	-71.417785	-46.669048	-36.769553	-17.677670	-2.828427	4.949747
46.000000	-557.250000	-496.000000	133.250000	79.500000	1109.250000	-294.000000	155.750000	4.596194	51.265242	703.571247	-262.690169	-107.480231	-123.036580	21.920310	42.779960	8.000000	3.500000	16.500000	32.000000	-817.500000	955.500000	-125.000000	-61.500000	-29.000000	-42.000000	-32.000000	-61.000000	-16.000000	26.000000	25.000000	5.500000	5.656854	0.000000	-0.707107	2.828427	4.242641	6.363961	0.707107	31.819805	-127.279221	-276.478751	494.974747	106.773124	-55.154329	-38.183766	-26.162951	-18.384776	-11.313708	-11.313708
-200.750000	59.000000	5.500000	-150.000000	-36.750000	-1167.000000	10.500000	168.000000	91.570328	-85.559921	-897.318505	540.229581	31.112698	-28.284271	31.819805	11.313708	41.000000	19.500000	-31.500000	-5.500000	555.500000	-1050.500000	290.000000	113.000000	21.000000	-1.000000	-6.500000	-4.500000	-0.500000	22.500000	34.000000	-25.000000	13.435029	14.849242	9.899495	3.535534	-11.313708	-10.606602	-17.677670	24.041631	202.939646	121.622366	-398.808225	-225.567063	109.601551	79.903066	52.325902	25.455844	3.535534	9.192388
87.500000	990.000000	-3167.750000	-792.250000	-469.000000	1994.000000	-313.750000	-985.250000	-74.599765	-220.263762	49.497475	858.427632	-4.596194	-167.584307	-272.589664	-248.901587	9.500000	-78.000000	-40.500000	-154.000000	-336.000000	327.000000	327.000000	255.000000	55.000000	-37.500000	-47.500000	-62.500000	-61.500000	-143.000000	-129.500000	-55.500000	8.485281	-0.707107	-16.970563	-32.526912	-18.384776	-12.020815	-33.941125	-76.367532	-136.471609	-72.831998	90.509668	127.279221	118.793939	114.551299	104.651804	74.953319	38.890873	2.121320
-112.250000	-197.750000	63.250000	109.500000	47.250000	1026.250000	-204.750000	-16.500000	0.707107	-44.901281	829.789808	-393.858477	-20.152543	-81.317280	72.831998	9.192388	-25.000000	29.000000	10.500000	-17.000000	-845.000000	901.500000	-135.500000	-112.500000	-13.000000	-30.500000	-28.500000	-10.500000	37.000000	15.000000	-25.500000	17.500000	-9.192388	-6.363961	7.071068	9.899495	4.949747	0.000000	-19.091883	19.091883	-172.534055	-227.688384	504.167135	84.852814	-46.669048	-54.447222	-49.497475	-30.405592	-12.727922	2.828427
374.250000	1099.000000	-3305.500000	-801.500000	-587.250000	2080.500000	-259.000000	-975.000000	-8.485281	-319.965818	176.423142	877.873069	80.963726	-213.899801	-310.066324	-189.858171	11.500000	-58.500000	-88.500000	-155.000000	-282.500000	327.000000	335.000000	246.500000	83.000000	-19.500000	-67.500000	-65.000000	-80.500000	-153.000000	-121.500000	-16.000000	-0.707107	8.485281	-3.535534	-33.941125	-35.355339	-30.405592	-43.840620	-70.710678	-128.693434	-43.133514	100.409163	121.622366	118.086832	120.915260	108.187338	65.053824	38.183766	19.798990
251.750000	-2.250000	-53.000000	-437.500000	-47.750000	-1078.750000	219.500000	151.500000	-34.648232	50.558135	-861.963166	459.972961	72.478445	61.164737	-24.748737	64.346717	-22.500000	-8.500000	-12.500000	44.000000	559.000000	-999.000000	287.500000	51.000000	19.500000	33.000000	30.000000	14.500000	-30.500000	19.500000	43.000000	2.000000	-10.606602	-4.242641	-2.828427	-2.121320	-10.606602	2.828427	8.485281	33.941125	210.010714	116.672619	-390.322943	-203.646753	112.429978	77.781746	35.355339	4.242641	1.414214	10.606602
48.500000	-78.500000	-305.500000	-174.250000	91.000000	-1072.500000	147.500000	-43.250000	-63.993164	133.996735	-1101.672365	498.510281	76.367532	-50.204581	-15.909903	40.305087	-23.500000	-8.000000	39.500000	56.000000	489.500000	-982.500000	298.500000	89.500000	14.000000	43.000000	15.000000	-29.000000	-16.000000	-10.500000	2.000000	2.000000	-3.535534	-11.313708	-7.778175	0.707107	4.949747	19.798990	12.727922	41.012193	207.182287	69.296465	-424.971175	-171.119841	121.622366	77.074639	41.012193	21.920310	3.535534	6.363961
115.250000	1013.750000	-2743.000000	-576.500000	-659.250000	2083.750000	-228.000000	-872.500000	-68.589358	-299.459722	196.222132	790.545381	-20.506097	-81.317280	-359.210245	-146.371104	32.500000	-87.500000	-89.500000	-161.000000	-288.500000	340.000000	329.000000	200.000000	25.000000	-39.000000	-25.000000	-30.000000	-96.500000	-160.500000	-75.500000	-26.500000	16.970563	3.535534	-20.506097	-38.183766	-38.183766	-26.162951	-38.183766	-80.610173	-139.300036	-38.183766	103.237590	130.107648	122.329473	112.429978	91.923882	49.497475	17.677670	2.121320
705.250000	1131.500000	-2994.750000	-787.000000	-487.750000	2123.500000	-285.750000	-754.500000	20.859650	-234.052345	67.882251	902.975360	-13.081475	-183.847763	-254.204888	-165.109433	41.500000	-49.000000	-91.000000	-104.000000	-318.500000	339.500000	358.500000	248.500000	24.500000	-26.000000	-54.500000	-68.500000	-64.500000	-117.000000	-94.000000	-34.500000	14.849242	12.727922	-3.535534	-30.405592	-36.769553	-25.455844	-25.455844	-53.740115	-122.329473	-73.539105	92.630988	132.936075	127.986327	125.865007	107.480231	65.760931	21.920310	0.000000
199.250000	-221.750000	-195.250000	-10.750000	49.750000	869.750000	-96.750000	50.250000	13.435029	84.499260	965.907863	-239.355645	-110.308658	27.930718	-67.528698	99.702056	3.000000	-6.000000	6.500000	76.000000	-817.000000	715.000000	-129.000000	-45.500000	-41.000000	-24.000000	0.500000	13.000000	-24.000000	-16.500000	36.000000	31.000000	-2.121320	3.535534	2.121320	-4.949747	-0.707107	4.242641	9.192388	48.790368	-230.516811	-125.865007	476.589971	19.798990	-56.568542	-38.183766	-19.798990	-13.435029	-10.606602	-17.677670
470.750000	918.250000	-2790.250000	-871.500000	-614.250000	2249.250000	-244.750000	-761.000000	-88.034794	-268.700577	306.530790	790.545381	-10.606602	-138.946483	-231.577471	-182.787103	27.000000	-94.500000	-71.500000	-152.500000	-256.500000	355.000000	367.500000	170.500000	8.000000	-18.000000	-49.000000	-46.500000	-60.000000	-108.500000	-99.500000	-46.000000	14.849242	3.535534	-25.455844	-37.476659	-30.405592	-22.627417	-33.941125	-81.317280	-141.421356	-14.849242	114.551299	130.107648	135.057395	121.622366	82.024387	38.890873	7.778175	0.707107
-39.250000	-560.750000	-325.500000	197.000000	64.250000	1086.250000	-240.000000	5.000000	79.195959	-33.587572	561.796338	-369.816847	-13.081475	-155.917045	-16.970563	22.627417	34.500000	23.500000	-8.500000	7.000000	-756.000000	1043.500000	-138.000000	-110.000000	-26.000000	2.500000	-60.000000	-25.500000	5.000000	-19.000000	20.000000	1.000000	10.606602	12.727922	8.485281	7.778175	-1.414214	-4.949747	-10.606602	24.748737	-73.539105	-329.511760	478.711291	148.492424	-58.689863	-45.961941	-46.669048	-31.112698	-15.556349	-2.828427
-2.250000	-436.500000	-511.500000	70.250000	56.250000	1025.000000	-363.500000	16.250000	37.476659	68.942911	981.817766	-160.159686	-155.563492	-73.539105	6.010408	-47.376154	28.500000	-0.500000	-6.500000	68.000000	-823.500000	710.000000	-86.000000	-18.500000	-34.500000	-62.500000	-36.000000	-26.000000	-8.500000	19.000000	-0.500000	-31.500000	11.313708	7.778175	1.414214	-0.707107	-3.535534	1.414214	9.899495	42.426407	-243.951840	-114.551299	475.175757	22.627417	-42.426407	-25.455844	-14.142136	-0.707107	-7.071068	-17.677670
588.000000	-3236.250000	-763.500000	386.250000	2087.000000	-350.250000	-899.000000	134.250000	181.019336	812.465692	-13.788582	-208.596500	-327.036886	-129.754094	14.495689	-9.899495	-280.500000	331.500000	334.000000	224.000000	34.000000	-26.500000	-76.500000	-58.500000	-59.500000	-182.000000	-84.000000	-24.500000	-16.500000	24.000000	22.000000	-16.000000	-125.157900	-43.840620	101.116270	125.865007	126.572114	109.601551	97.580736	57.982756	23.334524	0.707107	-8.485281	-10.606602	-21.920310	-31.112698	-24.041631	-19.091883	-19.798990	-24.748737
-90.500000	-640.750000	-395.000000	-346.500000	41.500000	971.750000	-22.500000	-134.500000	-6.363961	24.748737	977.221572	-307.945003	-83.085047	47.729708	-34.648232	-48.083261	-26.000000	14.000000	0.500000	46.500000	-804.500000	784.500000	-121.000000	-99.500000	-52.500000	-4.000000	7.500000	14.000000	7.000000	-22.000000	-23.000000	-20.000000	-14.849242	-3.535534	4.242641	4.242641	1.414214	-0.707107	-2.121320	43.840620	-202.232539	-150.613744	492.853426	41.012193	-50.204581	-40.305087	-35.355339	-34.648232	-24.041631	-14.849242
-294.500000	-487.750000	-228.250000	149.750000	151.500000	820.250000	-154.250000	-69.250000	33.234019	23.334524	921.713689	-315.369624	-69.650018	-12.727922	-65.407377	37.476659	-7.000000	36.000000	20.500000	19.500000	-824.000000	768.500000	-152.000000	-69.000000	-29.500000	-30.000000	-21.000000	4.000000	-6.000000	-30.500000	-4.000000	20.000000	-2.121320	-2.121320	10.606602	12.020815	8.485281	4.949747	-7.071068	30.405592	-210.717821	-158.391919	487.196572	33.941125	-64.346717	-47.376154	-31.112698	-18.384776	-14.142136	-6.363961
-41.250000	-394.750000	-369.500000	-61.750000	-48.750000	1118.250000	-83.500000	-45.250000	31.112698	-66.114484	406.232846	-316.783838	-24.748737	-15.556349	-70.003571	-6.010408	-4.000000	16.000000	-25.000000	6.500000	-703.000000	1058.500000	-136.500000	-93.500000	-38.000000	-1.000000	-22.000000	7.000000	-24.000000	-20.000000	11.500000	-2.000000	-2.121320	0.707107	9.192388	0.707107	-5.656854	-12.727922	-10.606602	22.627417	-45.254834	-352.139177	437.699098	181.019336	-60.104076	-39.597980	-36.769553	-30.405592	-24.041631	-2.828427
139.750000	-41.750000	-44.500000	-325.250000	-90.750000	-1012.750000	4.500000	117.250000	-2.121320	-13.788582	-776.049692	515.480843	9.192388	31.819805	7.071068	54.800776	25.000000	-17.000000	-31.500000	22.000000	566.000000	-1013.500000	311.000000	71.000000	21.500000	-2.500000	4.000000	10.000000	0.000000	17.000000	29.500000	-23.000000	8.485281	5.656854	-9.192388	-0.707107	-12.727922	-4.949747	-0.707107	27.577164	200.818326	134.350288	-373.352380	-222.738636	118.086832	84.145707	42.426407	9.899495	7.071068	4.949747
-77.250000	-216.500000	-243.000000	-248.750000	-68.250000	-1066.000000	82.000000	32.250000	-12.374369	26.870058	-1005.152289	481.893271	36.062446	-22.627417	3.889087	-21.213203	-2.500000	-6.000000	-15.500000	35.500000	549.000000	-979.500000	273.500000	78.000000	15.000000	25.000000	5.500000	-8.500000	-8.500000	5.000000	14.500000	-44.500000	1.414214	-2.121320	-1.414214	-4.242641	-13.435029	2.828427	1.414214	40.305087	225.567063	89.802561	-418.607214	-171.826948	111.015765	74.953319	43.840620	12.727922	5.656854	2.828427
83.750000	-374.250000	-83.500000	-91.250000	79.750000	1044.250000	-162.000000	94.750000	41.365747	-11.313708	321.026479	-307.237896	-124.804347	-14.495689	62.578950	-8.485281	-8.000000	32.500000	-13.000000	15.000000	-685.000000	1051.000000	-140.500000	-83.000000	-59.000000	-30.500000	3.000000	-17.500000	20.000000	21.500000	4.000000	-3.000000	-6.363961	2.121320	9.192388	12.727922	0.707107	-6.363961	-0.707107	19.091883	-31.819805	-365.574206	420.728535	184.554870	-64.346717	-38.183766	-34.648232	-26.162951	-24.041631	-18.384776
-313.250000	-155.000000	-153.500000	-63.750000	-151.750000	-994.000000	126.000000	-54.250000	-44.547727	53.386562	-1263.599818	448.305699	25.102291	13.081475	-14.142136	-27.223611	17.000000	-41.000000	-16.000000	67.500000	455.000000	-905.000000	286.500000	54.500000	10.000000	27.500000	18.500000	-7.000000	-24.000000	3.000000	-12.000000	-6.500000	13.435029	-0.707107	-12.727922	-16.970563	-14.849242	2.121320	6.363961	59.396970	225.567063	21.920310	-444.063059	-117.379726	123.743687	72.124892	33.234019	8.485281	5.656854	-1.414214
133.000000	-209.250000	-186.500000	-36.750000	-67.000000	1064.250000	-136.500000	-17.750000	9.192388	-36.769553	992.070814	-232.284578	-118.086832	-0.000000	10.960155	-33.941125	-3.500000	-5.500000	-21.000000	34.000000	-810.000000	785.000000	-102.000000	-64.500000	-57.000000	-20.000000	-5.000000	6.000000	-1.500000	6.000000	-10.500000	1.500000	-5.656854	3.535534	2.121320	-4.242641	-3.535534	-12.020815	-8.485281	38.183766	-210.010714	-146.371104	495.681854	40.305087	-45.961941	-31.819805	-24.748737	-21.213203	-18.384776	-21.213203
-10.500000	-153.750000	-238.000000	-301.000000	-22.000000	946.250000	-187.500000	141.000000	-44.194174	58.336309	928.784757	-275.771645	-49.851028	-58.336309	87.681241	13.435029	-2.500000	-20.000000	9.000000	46.500000	-846.000000	760.500000	-114.000000	-65.000000	-3.000000	-34.500000	-25.500000	-10.000000	27.000000	28.000000	8.500000	-7.500000	2.828427	-4.949747	-7.778175	-6.363961	0.000000	5.656854	3.535534	36.769553	-229.809704	-149.199531	483.661038	37.476659	-47.376154	-38.890873	-32.526912	-12.727922	-2.121320	-0.707107
-273.000000	-356.000000	142.500000	99.750000	82.500000	-1085.000000	-11.000000	17.750000	18.031223	28.637825	-933.380951	417.900108	-44.194174	46.315494	-35.001786	22.627417	-4.500000	24.000000	0.500000	12.000000	538.500000	-987.500000	287.000000	39.000000	-3.500000	-7.000000	3.500000	18.000000	-16.000000	0.500000	17.000000	-13.000000	-2.121320	-1.414214	4.242641	11.313708	-3.535534	5.656854	0.000000	22.627417	207.889394	102.530483	-401.636652	-188.797511	118.086832	71.417785	26.870058	2.828427	-0.707107	-4.242641
619.250000	1228.250000	-2743.500000	-740.250000	-509.250000	1980.750000	-223.500000	-799.250000	-99.702056	-145.310444	43.840620	851.710118	-7.778175	-94.752309	-271.175451	-214.960461	18.500000	-91.500000	-45.500000	-100.000000	-341.500000	308.500000	357.000000	213.500000	46.000000	-28.000000	-44.000000	-31.000000	-76.500000	-125.000000	-92.500000	-44.500000	10.606602	0.000000	-24.041631	-37.476659	-29.698485	-4.949747	-20.506097	-53.033009	-135.764502	-71.417785	90.509668	118.086832	125.157900	123.743687	95.459415	56.568542	31.819805	2.121320
-311.000000	-354.000000	-122.250000	-118.750000	90.500000	-1430.000000	91.750000	60.750000	54.800776	-32.173359	-451.841233	448.305699	73.185552	-13.435029	-9.192388	-18.031223	7.500000	27.000000	-9.500000	-8.000000	603.500000	-1073.500000	247.000000	80.000000	33.500000	27.000000	-0.500000	-16.500000	-27.500000	24.500000	22.500000	-47.000000	0.000000	6.363961	7.071068	14.142136	2.121320	-5.656854	-5.656854	7.071068	171.119841	195.868578	-299.813275	-324.562013	69.296465	76.367532	38.890873	17.677670	9.899495	12.020815
381.250000	1071.250000	-2916.250000	-898.750000	-428.250000	2041.250000	-83.250000	-931.250000	-25.455844	-234.405898	39.244426	802.566197	58.336309	-117.379726	-284.256926	-223.092189	-1.500000	-41.500000	-67.000000	-130.500000	-337.000000	329.500000	356.500000	195.500000	42.500000	1.000000	-38.500000	-41.500000	-64.000000	-144.000000	-109.500000	-48.000000	-2.121320	2.828427	-4.949747	-22.627417	-25.455844	-19.798990	-31.112698	-64.346717	-130.814755	-77.074639	89.095454	132.228968	135.057395	115.965512	89.802561	46.669048	18.384776	12.020815
185.500000	-111.000000	-176.750000	-171.500000	-114.000000	1043.500000	-47.250000	31.000000	-76.721086	15.202796	885.651243	-326.329780	12.727922	-63.286057	39.951533	-56.922096	-24.500000	-27.000000	-6.500000	29.000000	-826.500000	874.000000	-129.000000	-94.500000	-22.000000	16.000000	-22.500000	-10.000000	14.000000	16.500000	-0.500000	-27.000000	-9.192388	-8.485281	-10.606602	-7.778175	-5.656854	0.707107	-1.414214	32.526912	-176.776695	-205.768073	503.460028	72.124892	-51.618795	-44.547727	-37.476659	-29.698485	-14.849242	-0.707107
41.000000	719.500000	-2933.250000	-934.750000	-488.000000	1995.500000	-249.750000	-939.750000	20.506097	-272.236111	101.116270	775.696139	-38.183766	-73.185552	-312.187644	-164.755880	29.000000	-48.000000	-98.000000	-120.000000	-305.000000	326.000000	336.500000	193.500000	29.500000	-43.500000	-32.500000	-27.000000	-58.000000	-161.500000	-109.000000	-27.000000	7.071068	14.142136	-2.828427	-26.870058	-32.526912	-32.526912	-28.991378	-62.932504	-128.693434	-59.396970	91.923882	127.279221	123.743687	113.137085	85.559921	52.325902	21.920310	0.000000
-284.250000	-625.000000	-314.500000	-13.500000	-6.750000	932.500000	-257.000000	97.500000	33.941125	42.072853	697.560840	-325.622673	-72.478445	-68.942911	-21.213203	25.455844	23.500000	-8.500000	-12.000000	42.500000	-807.000000	906.500000	-147.000000	-69.500000	-32.000000	-30.500000	-46.500000	-8.000000	-6.000000	7.000000	32.500000	-19.500000	5.656854	9.192388	1.414214	-6.363961	-7.778175	0.707107	7.071068	31.819805	-131.521861	-263.043723	484.368145	89.095454	-59.396970	-49.497475	-32.526912	-20.506097	-17.677670	-6.363961
-45.000000	-128.000000	75.000000	33.500000	-118.500000	-1120.500000	109.500000	3.000000	-74.599765	28.637825	-872.216215	397.747564	35.001786	10.960155	-3.181981	13.788582	-9.500000	-30.000000	-20.000000	37.500000	568.000000	-1003.500000	272.500000	52.000000	18.000000	26.500000	9.500000	-12.000000	-11.000000	-0.500000	1.000000	2.500000	1.414214	-7.778175	-14.849242	-4.949747	-9.192388	-2.121320	8.485281	28.991378	211.424928	119.501046	-396.686904	-199.404112	115.965512	62.932504	28.991378	7.778175	4.949747	4.949747
-147.250000	-856.500000	-606.000000	77.500000	90.250000	992.000000	-76.000000	-200.000000	69.296465	22.273864	568.867405	-394.212031	-57.275649	-36.062446	-98.641396	-49.143921	28.500000	17.500000	-6.000000	33.500000	-731.000000	1025.500000	-175.000000	-96.500000	-52.500000	3.500000	5.500000	-23.500000	-27.000000	-39.500000	-19.000000	-0.500000	7.778175	11.313708	7.071068	4.949747	-0.707107	-0.707107	2.121320	31.112698	-67.175144	-320.319372	470.226009	147.078210	-70.710678	-55.154329	-43.840620	-24.748737	-18.384776	-16.263456
-173.000000	-306.750000	-423.250000	-225.000000	43.500000	899.750000	-14.750000	0.500000	13.081475	65.407377	584.070201	-300.166829	40.305087	-100.762716	18.738330	-20.152543	23.500000	-16.000000	6.000000	58.500000	-846.500000	903.500000	-135.500000	-85.000000	-6.500000	25.500000	-19.500000	-28.000000	3.000000	3.500000	0.000000	-13.500000	7.071068	7.778175	-4.242641	-4.242641	2.828427	1.414214	9.899495	36.062446	-140.714249	-285.671140	473.054437	94.752309	-58.689863	-41.012193	-31.112698	-28.284271	-9.192388	2.828427
-305.250000	-532.250000	-286.500000	-25.750000	49.250000	973.250000	-199.000000	70.250000	-7.071068	-4.596194	628.617928	-319.258712	-109.247998	-87.327687	72.478445	-1.414214	-7.000000	10.000000	19.500000	-4.000000	-802.000000	973.000000	-158.500000	-63.000000	-44.000000	-14.500000	-26.500000	-41.000000	19.500000	25.000000	-8.000000	7.000000	0.000000	-4.242641	0.707107	4.949747	6.363961	5.656854	-12.727922	21.213203	-111.015765	-299.106168	487.196572	113.844192	-67.175144	-49.497475	-29.698485	-18.384776	-15.556349	-16.970563
-865.500000	-471.250000	-273.500000	-140.750000	-377.000000	-1231.750000	-47.500000	-127.250000	308.652110	-179.958676	-601.747871	469.872456	58.689863	-48.790368	-34.648232	20.859650	715.000000	-112.500000	-108.500000	-5.000000	608.000000	-1062.000000	283.500000	68.000000	30.000000	26.000000	-37.500000	4.500000	16.500000	-45.500000	-4.000000	16.500000	470.933116	26.870058	-43.840620	-41.719300	-43.840620	-31.819805	-16.970563	21.213203	193.040151	173.241161	-342.239682	-277.185858	97.580736	79.903066	36.769553	14.142136	12.020815	7.778175
90.750000	-335.000000	-537.750000	-283.250000	18.250000	819.000000	17.250000	-44.750000	51.618795	51.265242	1179.454111	-280.721392	-20.152543	46.669048	-104.651804	7.424621	34.000000	-5.000000	-20.500000	84.000000	-735.000000	594.000000	-141.500000	-51.500000	-4.500000	-5.000000	8.500000	12.500000	-46.000000	-15.000000	9.000000	-15.500000	10.606602	12.020815	2.121320	-3.535534	-7.071068	-6.363961	9.899495	50.911688	-286.378246	-7.778175	451.134126	-8.485281	-54.447222	-46.669048	-24.041631	-13.435029	-3.535534	-1.414214
24.250000	-372.250000	-171.750000	236.750000	31.250000	-1051.750000	16.250000	-15.750000	-2.474874	78.488853	-953.887048	396.333351	117.733279	-156.270599	49.497475	-36.415999	16.000000	-8.500000	8.000000	57.000000	543.500000	-970.500000	280.000000	36.500000	27.500000	53.000000	-40.500000	-58.500000	-0.500000	29.500000	-24.500000	-3.000000	7.071068	2.828427	-4.949747	-1.414214	-4.242641	8.485281	7.071068	45.254834	217.081782	97.580736	-408.707720	-173.241161	120.208153	65.053824	26.870058	0.707107	0.707107	15.556349
-33.000000	-357.750000	-541.500000	-185.250000	-214.000000	1024.250000	-9.000000	-4.250000	-40.305087	-22.627417	1198.899548	-216.374675	-88.741901	-15.909903	-5.303301	-10.606602	13.000000	-34.000000	-50.500000	59.500000	-736.000000	626.500000	-91.000000	-59.000000	-51.000000	-3.500000	19.500000	-33.000000	-23.500000	3.000000	0.000000	-6.000000	2.121320	2.121320	-13.435029	-10.606602	-19.798990	-13.435029	0.000000	45.961941	-275.064538	-19.091883	462.447835	0.707107	-38.890873	-30.405592	-24.748737	-16.263456	-16.263456	-17.677670
-214.500000	-269.000000	155.250000	38.000000	-8.000000	-1245.000000	42.250000	194.000000	35.708892	-3.181981	-745.997654	485.075252	-30.052038	38.183766	-60.104076	149.199531	18.000000	11.500000	-29.500000	30.000000	585.500000	-1074.500000	291.000000	66.000000	-12.500000	2.000000	22.500000	-4.500000	-26.500000	-2.500000	64.500000	5.500000	5.656854	5.656854	2.121320	5.656854	-12.020815	-5.656854	3.535534	24.748737	193.040151	152.735065	-371.938167	-259.508189	103.237590	82.024387	38.890873	9.192388	-3.535534	-5.656854
538.250000	812.250000	-3063.250000	-935.250000	-484.250000	2155.250000	-253.250000	-806.750000	-88.388348	-193.393705	295.217081	820.243866	-46.315494	-127.279221	-317.490945	-148.845977	34.500000	-100.500000	-37.500000	-143.000000	-258.500000	357.000000	334.500000	206.500000	20.000000	-26.500000	-47.000000	-42.000000	-69.500000	-136.500000	-85.500000	-40.000000	17.677670	5.656854	-28.991378	-33.941125	-17.677670	-9.899495	-26.162951	-79.903066	-137.178716	-20.506097	115.965512	125.865007	116.672619	120.208153	94.045202	53.740115	21.920310	-6.363961
297.500000	801.250000	-2947.250000	-794.750000	-412.000000	1981.250000	-230.750000	-988.250000	-6.010408	-264.104383	252.790674	818.829653	-35.355339	-74.599765	-383.958982	-149.553084	26.500000	-44.000000	-53.000000	-159.500000	-249.000000	302.500000	324.000000	208.000000	30.000000	-36.000000	-42.000000	-13.500000	-82.000000	-189.000000	-87.000000	-31.500000	7.778175	9.899495	-9.192388	-19.091883	-21.920310	-17.677670	-41.012193	-77.074639	-135.057395	-16.263456	103.944697	104.651804	108.187338	119.501046	95.459415	53.033009	22.627417	0.000000
-18.750000	-353.750000	-723.500000	-383.000000	-93.250000	1168.750000	-8.000000	41.500000	6.363961	-31.466252	554.371716	-223.092189	-41.365747	-42.779960	-26.516504	18.738330	7.500000	-10.500000	-27.000000	25.500000	-784.500000	991.500000	-98.000000	-56.500000	-40.000000	9.500000	10.000000	-38.500000	-29.500000	10.000000	11.000000	-2.500000	4.242641	2.121320	0.707107	-7.071068	-7.071068	-11.313708	-2.121320	26.870058	-92.630988	-316.783838	473.054437	131.521861	-47.376154	-28.991378	-24.041631	-19.091883	-19.091883	-9.192388
452.000000	943.250000	-2920.000000	-829.000000	-465.000000	2034.250000	-294.500000	-853.000000	-88.388348	-171.826948	120.561706	786.302741	-37.123106	-129.046988	-218.495995	-274.357431	2.000000	-75.000000	-45.000000	-117.000000	-324.000000	358.500000	308.500000	229.500000	50.500000	-54.000000	-46.000000	-43.500000	-56.500000	-106.500000	-121.000000	-66.000000	4.949747	-3.535534	-16.263456	-33.234019	-22.627417	-9.899495	-23.334524	-62.932504	-131.521861	-66.468037	103.237590	136.471609	118.086832	103.237590	97.580736	61.518290	30.405592	4.242641
170.500000	-103.750000	1638.000000	-3057.500000	37.000000	-1444.250000	360.500000	173.500000	-2.474874	-1.767767	-466.690476	349.664303	-733.623285	969.089844	344.361002	-100.409163	-12.000000	15.500000	-9.500000	17.000000	627.000000	-1058.000000	216.500000	57.000000	-119.500000	-310.000000	333.000000	330.500000	211.500000	49.500000	-19.500000	-62.500000	-5.656854	-2.828427	0.707107	9.899495	-1.414214	-2.121320	-0.707107	20.506097	188.797511	193.040151	-311.126984	-302.641702	70.710678	60.104076	24.041631	15.556349	-17.677670	-69.296465
-842.000000	-2930.000000	-565.500000	-445.000000	1945.000000	-1398.000000	-412.500000	5.000000	944.694660	320.319372	-1078.337841	299.813275	-342.946789	9.899495	26.162951	-16.970563	342.500000	315.500000	181.000000	74.000000	520.500000	-1013.500000	228.000000	9.000000	-126.500000	-76.500000	-15.500000	25.500000	24.500000	-3.500000	13.000000	-38.000000	108.894444	125.157900	113.844192	110.308658	82.024387	46.669048	24.041631	43.840620	213.546248	82.731493	-427.799603	-186.676190	98.994949	52.325902	17.677670	-10.606602	-35.355339	-53.033009
55.000000	-157.000000	-186.500000	-34.750000	-68.000000	-998.000000	-105.500000	70.750000	-3.535534	-31.112698	-1000.556095	490.024999	-5.656854	-3.535534	-6.363961	71.771338	0.000000	4.000000	-33.500000	39.500000	557.000000	-968.000000	276.000000	95.000000	23.000000	-11.000000	-13.000000	6.000000	-25.500000	5.500000	14.000000	26.500000	-0.707107	-0.707107	-1.414214	4.242641	-9.899495	-12.020815	-3.535534	45.254834	229.102597	90.509668	-421.435642	-162.634560	116.672619	71.417785	44.547727	23.334524	14.849242	-0.707107
441.250000	949.250000	-2942.250000	-885.250000	-651.250000	2073.750000	-10.750000	-826.750000	-143.542677	-224.506403	257.386868	771.807052	54.447222	-133.289628	-275.771645	-189.151064	3.500000	-114.500000	-67.500000	-131.000000	-245.500000	316.500000	336.500000	179.000000	21.000000	20.000000	-10.000000	-76.500000	-79.000000	-127.000000	-102.000000	-35.500000	0.707107	-1.414214	-33.941125	-41.719300	-31.112698	-17.677670	-26.870058	-72.124892	-134.350288	-16.263456	100.409163	119.501046	124.450793	113.844192	86.974134	38.890873	10.606602	6.363961
-124.250000	-273.500000	-112.000000	35.250000	26.250000	961.000000	-198.000000	-180.250000	79.195959	-30.052038	1111.925413	-187.736850	-181.019336	84.852814	-41.012193	-51.265242	33.000000	-6.000000	-8.500000	45.000000	-786.000000	623.500000	-93.000000	-44.500000	-67.000000	-60.000000	13.000000	30.000000	5.500000	-22.500000	-43.500000	10.000000	5.656854	18.384776	6.363961	-4.949747	4.949747	-12.727922	-7.778175	41.719300	-285.671140	-41.012193	460.326515	-1.414214	-41.719300	-27.577164	-17.677670	-14.142136	-19.798990	-25.455844
311.750000	798.750000	-2997.000000	-717.000000	-351.750000	2038.750000	-288.500000	-931.500000	-80.610173	-171.473394	88.741901	811.758585	-9.545942	-114.904852	-319.965818	-211.071374	-37.000000	-44.000000	-36.500000	-118.000000	-329.500000	332.000000	348.000000	191.000000	46.500000	-28.000000	-53.500000	-51.000000	-69.500000	-136.000000	-123.000000	-41.500000	-18.384776	-7.071068	-9.192388	-17.677670	-15.556349	-10.606602	-23.334524	-65.760931	-138.592929	-64.346717	94.752309	128.693434	125.865007	120.208153	91.216775	47.376154	30.405592	1.414214
320.500000	1048.750000	-2893.750000	-766.000000	-764.000000	2159.750000	-291.750000	-908.500000	-138.239376	-306.530790	337.643488	792.666702	-6.010408	-105.358910	-341.886129	-144.603337	15.500000	-114.000000	-82.500000	-188.000000	-212.000000	334.500000	341.000000	193.000000	54.000000	-37.500000	-55.500000	-27.500000	-62.000000	-168.500000	-90.000000	-32.500000	12.727922	-2.121320	-32.526912	-45.254834	-38.890873	-21.213203	-41.719300	-95.459415	-132.228968	-0.707107	108.894444	122.329473	121.622366	117.379726	86.974134	51.618795	31.819805	4.949747
424.000000	938.250000	-2579.250000	-550.500000	-424.500000	1899.750000	-178.250000	-721.500000	-29.344931	-237.941432	270.821897	719.481150	65.407377	-207.182287	-214.960461	-185.969083	27.000000	-69.500000	-48.000000	-143.500000	-219.500000	284.500000	301.000000	179.500000	34.500000	1.000000	-53.000000	-71.000000	-55.000000	-111.000000	-96.000000	-43.000000	5.656854	12.727922	-16.263456	-26.870058	-15.556349	-21.213203	-30.405592	-80.610173	-135.057395	-1.414214	94.752309	105.358910	111.015765	102.530483	84.852814	40.305087	11.313708	13.435029
-279.000000	-129.500000	-212.000000	-158.000000	-166.000000	-944.000000	122.000000	2.000000	-40.305087	11.313708	-1209.506149	479.064844	17.677670	50.204581	-51.618795	42.426407	23.000000	-25.000000	-29.500000	49.500000	470.000000	-915.500000	292.000000	66.500000	12.500000	17.500000	21.500000	2.500000	-25.500000	-12.500000	13.000000	0.000000	16.970563	-2.828427	-12.020815	-9.192388	-19.798990	-2.121320	-0.707107	53.740115	224.859956	35.355339	-439.113311	-124.450793	127.279221	73.539105	40.305087	7.071068	4.242641	0.707107
54.000000	-160.000000	-65.500000	-523.250000	-77.000000	-1102.500000	137.000000	143.250000	-123.743687	55.154329	-812.112138	484.014592	27.930718	39.244426	47.376154	13.081475	-36.000000	-31.000000	4.500000	26.500000	574.500000	-1021.000000	292.500000	61.000000	7.500000	28.000000	14.500000	8.000000	5.500000	15.500000	30.000000	-17.500000	-12.020815	-14.849242	-21.920310	0.707107	-3.535534	8.485281	4.949747	26.870058	207.182287	130.107648	-383.251875	-220.617316	110.308658	79.903066	39.597980	5.656854	-0.707107	2.828427
-73.750000	-178.000000	-166.000000	-235.000000	91.750000	-1106.000000	104.500000	61.000000	32.526912	66.114484	-1087.530229	443.355952	27.223611	32.880465	-41.719300	53.740115	9.000000	14.000000	7.000000	43.500000	513.000000	-970.000000	268.500000	75.500000	15.500000	16.000000	26.000000	-1.500000	-26.500000	-2.500000	30.000000	-4.000000	0.707107	4.949747	2.828427	5.656854	-3.535534	7.778175	5.656854	40.305087	217.788889	72.124892	-427.799603	-161.927453	114.551299	67.175144	36.769553	17.677670	7.071068	2.121320
8.250000	-272.000000	114.000000	-245.500000	149.750000	-1310.500000	137.500000	134.000000	70.003571	71.064232	-758.372023	385.019642	91.570328	-1.060660	27.930718	99.348503	15.500000	26.500000	1.500000	44.000000	572.500000	-1049.000000	259.500000	38.000000	30.500000	36.000000	-1.500000	-1.000000	4.000000	12.500000	21.500000	35.000000	2.828427	9.192388	9.899495	9.192388	-2.121320	5.656854	12.020815	28.991378	195.868578	142.835570	-369.109740	-248.901587	99.702056	65.053824	27.577164	-0.707107	2.121320	15.556349
-50.000000	-608.750000	-355.000000	-82.500000	-29.000000	795.250000	11.000000	-45.000000	-75.660426	130.107648	1047.578696	-318.905158	-61.518290	-30.405592	5.303301	-78.842406	4.000000	-49.000000	10.500000	100.500000	-782.000000	681.500000	-143.500000	-86.500000	-43.500000	20.500000	5.500000	-38.500000	-3.000000	14.500000	-16.500000	-22.000000	2.121320	-2.121320	-19.091883	-12.020815	0.000000	7.778175	18.384776	57.275649	-239.002092	-89.095454	472.347330	10.606602	-60.104076	-45.254834	-33.234019	-28.284271	-16.263456	-15.556349
353.250000	1099.000000	-2962.500000	-980.500000	-404.250000	1860.500000	-154.500000	-810.500000	19.798990	-206.828733	15.202796	798.677109	30.405592	-112.429978	-246.780267	-207.889394	40.500000	-46.500000	-64.500000	-111.000000	-341.500000	313.000000	316.000000	233.500000	64.000000	-25.000000	-31.500000	-47.500000	-73.000000	-116.000000	-104.000000	-43.000000	14.849242	12.727922	-4.242641	-26.162951	-28.284271	-17.677670	-26.870058	-55.154329	-129.400541	-80.610173	87.681241	120.208153	113.137085	108.894444	94.752309	68.589358	36.062446	10.606602
42.500000	-114.500000	27.750000	-13.000000	-122.000000	-1213.000000	-87.750000	101.500000	-7.424621	-78.842406	-454.316107	592.201929	-38.183766	1.060660	-9.545942	83.085047	5.000000	0.500000	-44.500000	9.000000	607.000000	-1066.500000	313.000000	101.500000	-3.000000	0.000000	-14.500000	-7.000000	4.500000	6.000000	19.500000	19.000000	5.656854	-2.828427	-1.414214	2.121320	-11.313708	-17.677670	-7.778175	20.506097	179.605122	192.333044	-299.106168	-321.026479	85.559921	103.944697	50.911688	23.334524	7.071068	-8.485281
-51.500000	-301.500000	-453.500000	-317.000000	41.500000	975.500000	-103.500000	-70.500000	80.610173	21.213203	750.947402	-280.014285	-59.396970	20.506097	20.859650	-47.022601	47.000000	11.000000	-19.500000	36.500000	-841.000000	880.000000	-126.500000	-65.500000	-8.500000	-38.500000	7.500000	2.500000	3.000000	-0.500000	-28.500000	11.000000	16.263456	14.849242	6.363961	2.121320	-9.192388	-1.414214	3.535534	31.112698	-161.927453	-241.123412	490.732106	76.367532	-55.861436	-38.183766	-31.112698	-14.849242	-3.535534	-2.828427
127.750000	-2.250000	-112.250000	-342.500000	182.250000	-1442.250000	203.750000	65.000000	-8.485281	95.105862	-686.247131	505.581349	101.469823	30.405592	-3.181981	13.788582	-14.000000	23.000000	20.000000	43.500000	569.500000	-1113.000000	275.500000	95.500000	42.500000	45.000000	19.500000	-8.500000	-17.000000	13.500000	11.000000	-5.500000	-4.949747	-6.363961	0.000000	15.556349	8.485281	9.899495	14.849242	21.213203	176.776695	163.341666	-347.896536	-305.470129	86.974134	82.024387	45.254834	23.334524	16.970563	12.020815
850.500000	-2837.500000	-713.250000	-398.000000	2333.500000	-331.500000	476.750000	-20.000000	561.442784	747.411868	-16.970563	-178.898016	-1109.096986	-2.121320	-49.497475	-19.091883	-102.000000	358.000000	340.000000	164.000000	24.500000	-37.500000	-67.500000	-56.500000	-29.500000	-858.000000	520.500000	-152.500000	-39.000000	-4.000000	21.500000	-17.500000	-118.086832	48.790368	123.743687	126.572114	123.743687	113.844192	79.195959	38.183766	12.727922	4.949747	-9.899495	-14.849242	-19.091883	-26.870058	-19.091883	-22.627417	-25.455844	7.778175
205.750000	-433.500000	-426.250000	-425.750000	69.750000	1005.500000	-4.250000	13.750000	-18.031223	55.154329	663.973268	-345.068109	-40.658640	16.263456	12.020815	-61.871843	-26.000000	16.500000	11.000000	43.000000	-790.500000	963.500000	-149.500000	-94.500000	-25.000000	-4.500000	8.500000	3.500000	-14.500000	17.500000	-0.500000	-36.000000	-10.606602	-7.778175	3.535534	5.656854	1.414214	5.656854	2.828427	36.769553	-108.187338	-287.085353	486.489465	113.844192	-61.518290	-46.669048	-38.183766	-27.577164	-12.020815	-6.363961
120.000000	-663.500000	-115.500000	-207.250000	-142.500000	-270.000000	-48.000000	101.250000	-40.658640	1627.406257	-206.121627	-23.688077	-32.173359	-30.052038	46.669048	-8.838835	-31.000000	-47.500000	447.000000	-30.500000	-104.500000	-44.000000	-15.500000	-10.000000	-24.500000	3.000000	-8.000000	-12.500000	12.000000	17.000000	17.500000	-17.000000	-9.192388	-10.606602	25.455844	-140.714249	-269.407684	495.681854	100.409163	-58.689863	-41.719300	-31.112698	-20.506097	-10.606602	-7.778175	-2.828427	-1.414214	-5.656854	-9.192388	-7.071068
500.000000	-932.500000	-91.750000	-215.500000	-702.500000	-542.500000	-5.750000	-19.000000	-83.085047	-915.349728	-175.362482	-118.086832	24.395184	-50.204581	76.013979	-80.256620	-27.000000	-36.500000	82.000000	-303.500000	202.500000	-107.500000	-64.500000	-27.500000	-7.500000	15.000000	-8.500000	-14.500000	31.500000	17.000000	-22.000000	-20.500000	-3.535534	-12.020815	-9.192388	-15.556349	8.485281	19.798990	-393.858477	305.470129	286.378246	-67.882251	-45.961941	-31.112698	-27.577164	-16.970563	-10.606602	-8.485281	-6.363961	1.414214
472.500000	803.500000	-2774.250000	-517.000000	-510.500000	2134.000000	-206.750000	-794.000000	-98.994949	-234.759451	288.146013	809.283711	-113.137085	-95.812969	-319.612265	-144.956890	-5.000000	-76.000000	-60.500000	-141.500000	-253.500000	341.000000	347.000000	194.500000	-19.500000	-30.500000	-10.500000	-64.000000	-95.500000	-139.500000	-75.000000	-29.000000	-1.414214	-1.414214	-21.920310	-26.162951	-23.334524	-19.798990	-29.698485	-75.660426	-135.057395	-19.798990	113.137085	120.208153	120.208153	121.622366	88.388348	49.497475	7.071068	-17.677670
254.500000	1161.750000	-2774.250000	-991.250000	-548.500000	1810.750000	-233.250000	-2426.250000	-77.074639	-225.567063	-2.474874	804.687517	27.930718	-175.362482	672.104996	156.270599	17.500000	-80.500000	-79.000000	-111.000000	-319.500000	293.000000	304.500000	242.500000	57.000000	-11.500000	-53.500000	-60.500000	211.500000	-289.000000	-314.000000	120.000000	8.485281	2.121320	-20.506097	-32.526912	-30.405592	-23.334524	-25.455844	-56.568542	-119.501046	-77.781746	78.488853	116.672619	111.015765	104.651804	101.116270	67.882251	36.062446	4.949747
461.250000	880.750000	-3126.750000	-818.500000	-474.750000	1954.750000	-267.250000	-762.000000	-75.306872	-174.655375	92.277435	840.042856	27.577164	-195.515025	-267.639917	-152.381511	-10.000000	-65.500000	-54.500000	-100.500000	-292.000000	304.500000	338.000000	232.000000	50.500000	-23.500000	-56.000000	-89.500000	-56.500000	-118.000000	-89.000000	-44.500000	0.000000	-5.656854	-10.606602	-32.526912	-26.870058	-13.435029	-20.506097	-55.154329	-120.915260	-57.275649	88.388348	115.965512	116.672619	119.501046	96.873629	65.760931	28.991378	8.485281
3.000000	-327.500000	-137.750000	37.250000	-99.500000	924.000000	-38.250000	-80.750000	-2.474874	43.487067	836.860876	-315.016071	-83.438600	68.942911	-110.662211	12.727922	34.000000	-18.500000	-37.000000	64.500000	-820.000000	831.500000	-120.500000	-87.000000	-57.000000	-8.000000	10.000000	10.500000	-28.000000	-8.500000	-13.000000	11.000000	15.556349	4.242641	-7.778175	-7.071068	-19.091883	-3.535534	12.020815	42.426407	-172.534055	-205.060967	490.732106	55.861436	-54.447222	-39.597980	-41.012193	-21.213203	-21.213203	-16.970563
-47.750000	0.000000	-127.250000	-172.750000	1.750000	-1263.500000	47.750000	-1.750000	10.606602	-11.667262	-471.993776	551.896843	64.700270	-17.677670	-15.202796	-14.849242	5.500000	5.500000	-1.000000	-21.500000	575.500000	-1055.000000	284.000000	103.500000	36.000000	18.500000	-11.000000	-2.000000	-11.000000	4.500000	8.000000	-22.000000	2.828427	0.707107	0.707107	2.828427	-4.242641	5.656854	-5.656854	-0.707107	162.634560	185.969083	-296.277741	-316.076731	80.610173	91.923882	51.618795	22.627417	14.142136	11.313708
-447.750000	-365.000000	59.000000	239.750000	968.750000	-590.000000	113.500000	84.750000	1095.308404	-164.402327	-150.613744	-117.379726	113.490638	-134.703842	36.415999	4.949747	-761.000000	654.000000	-102.500000	-12.000000	-8.000000	-97.000000	-92.500000	-1.500000	20.500000	54.000000	-6.500000	-67.000000	5.000000	18.500000	11.000000	-13.000000	-248.901587	-65.053824	468.104689	2.828427	-48.790368	-28.284271	-11.313708	1.414214	1.414214	-8.485281	-29.698485	-36.769553	-38.890873	-24.041631	-2.828427	0.707107	3.535534	11.313708
-187.000000	-560.500000	-298.750000	-48.750000	78.000000	935.500000	-207.750000	38.250000	26.162951	32.526912	772.867712	-260.922402	-150.260191	-67.882251	57.629203	-35.355339	8.000000	6.000000	17.500000	34.500000	-830.000000	884.000000	-144.500000	-54.500000	-63.500000	-24.000000	-11.500000	-30.500000	16.500000	22.000000	-4.500000	-29.500000	1.414214	4.242641	3.535534	0.707107	5.656854	3.535534	-3.535534	36.769553	-155.563492	-240.416306	497.096067	71.417785	-68.589358	-38.183766	-22.627417	-16.263456	-16.263456	-26.870058
-162.500000	-309.000000	-52.250000	45.250000	-162.000000	980.500000	-57.250000	-10.750000	-80.963726	11.667262	444.416612	-341.179022	-72.478445	-12.020815	12.374369	13.435029	-21.500000	-39.000000	-23.000000	55.500000	-776.000000	995.500000	-128.000000	-108.500000	-42.000000	-13.500000	5.000000	-10.000000	-3.000000	10.500000	-9.500000	29.500000	-7.778175	-7.071068	-12.727922	-12.727922	-6.363961	-9.192388	6.363961	36.769553	-80.610173	-337.997041	454.669660	141.421356	-56.568542	-41.012193	-43.840620	-31.819805	-19.798990	-9.899495
256.000000	720.250000	-3175.000000	-1088.500000	-543.000000	2128.250000	-297.000000	-816.500000	17.677670	-301.227489	236.527218	778.524566	17.677670	-154.149278	-243.244733	-198.697006	44.000000	-52.000000	-109.500000	-135.500000	-272.500000	354.000000	333.500000	195.500000	50.500000	-33.500000	-56.000000	-51.000000	-63.500000	-122.500000	-96.500000	-54.500000	12.020815	16.263456	-8.485281	-25.455844	-38.890873	-33.941125	-33.234019	-67.882251	-129.400541	-35.355339	109.601551	132.228968	123.036580	112.429978	86.974134	52.325902	27.577164	8.485281
73.000000	-206.500000	-402.750000	-308.750000	51.000000	879.000000	-28.250000	-0.250000	43.133514	45.961941	812.819245	-279.660732	-45.961941	-4.596194	-7.778175	44.194174	23.500000	2.500000	-7.500000	51.500000	-834.000000	830.500000	-144.500000	-51.000000	-13.000000	-14.000000	9.500000	-4.000000	-4.000000	-6.000000	4.000000	13.500000	7.071068	9.192388	2.828427	-0.707107	-2.828427	-0.707107	7.071068	37.476659	-178.898016	-210.010714	489.317893	55.861436	-64.346717	-42.426407	-26.870058	-9.899495	-3.535534	-6.363961
-73.750000	-134.750000	175.000000	-45.250000	26.250000	-1411.750000	-113.000000	78.250000	-76.013979	64.346717	-559.675017	593.262589	-45.961941	13.435029	43.840620	17.324116	-46.500000	-2.000000	14.500000	29.500000	567.000000	-1103.500000	292.000000	108.000000	19.500000	-12.500000	-26.500000	15.500000	24.500000	15.500000	-1.500000	5.000000	-9.899495	-17.677670	-4.242641	2.828427	2.828427	9.192388	7.071068	20.506097	168.291414	176.776695	-310.419877	-335.168614	76.367532	100.409163	57.275649	20.506097	14.142136	-4.949747
417.500000	240.000000	36.500000	-358.500000	-99.500000	-1036.500000	24.500000	98.000000	-79.903066	26.870058	-908.278660	404.818632	108.894444	-37.476659	114.197745	-64.700270	-27.500000	-12.500000	-7.500000	25.500000	557.500000	-945.000000	257.500000	61.000000	61.500000	22.500000	-20.500000	3.500000	33.500000	31.000000	0.000000	-52.500000	-6.363961	-14.142136	-9.192388	-2.828427	-9.899495	4.949747	0.707107	32.526912	219.910209	101.823376	-400.929545	-167.584307	107.480231	64.346717	27.577164	19.091883	23.334524	16.970563
418.000000	877.000000	-2780.000000	-780.750000	-306.500000	1876.000000	-232.000000	-852.750000	-20.152543	-138.946483	67.882251	812.465692	-19.091883	-123.036580	-230.870364	-243.244733	12.500000	-51.000000	-28.000000	-103.500000	-315.500000	288.500000	332.000000	216.000000	16.500000	-18.500000	-41.000000	-54.000000	-47.000000	-122.500000	-125.000000	-47.000000	4.242641	6.363961	-7.778175	-23.334524	-15.556349	-5.656854	-20.506097	-57.982756	-133.643182	-57.982756	86.974134	108.894444	116.672619	116.672619	93.338095	57.982756	17.677670	-2.828427
94.500000	-32.750000	-228.500000	1556.000000	-39.000000	-894.750000	-13.000000	261.000000	-71.771338	92.984542	-1260.417837	358.503138	176.423142	-204.000306	-796.202236	987.828173	-22.000000	-17.500000	3.500000	69.000000	439.000000	-817.500000	254.500000	42.500000	63.000000	64.500000	-62.000000	-58.500000	-147.500000	-348.500000	349.000000	327.000000	-6.363961	-9.192388	-10.606602	-4.242641	-7.071068	9.192388	9.899495	59.396970	229.102597	4.242641	-435.577777	-78.488853	122.329473	55.154329	22.627417	9.192388	19.091883	20.506097
-55.500000	-582.750000	-382.250000	-200.250000	-3.500000	956.750000	-114.750000	-75.250000	34.648232	0.707107	487.196572	-359.563798	-14.142136	-77.428193	26.516504	-30.405592	16.000000	0.000000	-10.500000	46.500000	-738.500000	1005.500000	-145.000000	-96.500000	-31.500000	4.500000	-25.500000	-11.000000	19.000000	-2.500000	-21.000000	-5.000000	4.949747	6.363961	4.242641	-4.242641	-1.414214	-7.778175	-1.414214	41.719300	-62.932504	-333.754401	459.619408	140.714249	-64.346717	-45.961941	-43.840620	-26.162951	-18.384776	-3.535534
108.750000	73.000000	169.500000	-21.250000	-23.250000	-1247.000000	16.500000	-45.750000	10.960155	-60.104076	-416.485894	499.217388	21.213203	28.991378	14.142136	15.909903	-10.500000	10.000000	-10.500000	-19.500000	583.500000	-1040.500000	283.000000	82.000000	37.000000	-10.000000	0.000000	16.000000	17.500000	-11.500000	-9.500000	20.000000	-2.828427	-2.121320	4.949747	3.535534	-0.707107	-5.656854	-13.435029	7.071068	165.462987	191.625938	-284.964033	-316.783838	83.438600	86.267027	41.719300	17.677670	13.435029	10.606602
436.000000	1084.250000	-2905.750000	-773.250000	-642.000000	2032.250000	-317.750000	-733.250000	-96.873629	-226.981277	85.206367	854.184992	-10.960155	-160.513239	-223.799296	-183.847763	23.500000	-106.500000	-88.500000	-107.500000	-310.500000	327.000000	342.000000	228.000000	54.500000	-42.000000	-62.500000	-64.500000	-63.500000	-105.000000	-94.000000	-36.000000	9.899495	4.949747	-27.577164	-41.012193	-36.769553	-24.748737	-24.041631	-55.861436	-123.036580	-67.175144	92.630988	126.572114	121.622366	120.208153	100.409163	60.811183	31.819805	5.656854
-28.500000	-393.750000	-344.750000	160.000000	156.500000	903.250000	-100.750000	-91.000000	48.083261	25.455844	1128.895976	-286.378246	-55.507882	-45.254834	-23.334524	-64.346717	18.000000	26.000000	17.500000	32.500000	-779.000000	655.500000	-132.000000	-58.000000	-32.000000	-11.500000	-3.000000	-19.000000	-33.000000	0.000000	-23.000000	-10.000000	7.071068	4.242641	5.656854	11.313708	9.192388	2.828427	-5.656854	34.648232	-271.529004	-52.325902	470.933116	6.363961	-47.376154	-47.376154	-25.455844	-18.384776	-14.142136	-8.485281
15.000000	-307.250000	-459.750000	-94.750000	13.000000	1137.250000	-83.750000	-220.750000	5.656854	-23.334524	345.775216	-276.125198	-32.173359	-78.488853	-10.253048	-70.710678	3.000000	7.000000	-4.500000	5.500000	-720.500000	1069.500000	-129.500000	-77.000000	-42.500000	5.000000	-12.500000	-11.500000	3.000000	-20.500000	-38.000000	-11.000000	2.121320	-0.707107	0.707107	3.535534	2.828427	-4.949747	-6.363961	16.970563	-47.376154	-366.281313	432.749350	188.797511	-60.104076	-33.941125	-31.112698	-22.627417	-19.091883	-8.485281
353.500000	-318.750000	-100.750000	76.500000	79.500000	927.250000	-136.250000	-49.000000	-33.234019	100.409163	1089.297996	-274.357431	-93.338095	41.365747	-90.863221	40.658640	-21.000000	4.000000	18.000000	67.000000	-773.500000	676.000000	-111.000000	-88.000000	-31.500000	-23.500000	-15.000000	28.500000	-25.500000	-18.000000	11.500000	9.000000	-8.485281	-7.071068	-1.414214	2.828427	1.414214	11.313708	7.778175	47.376154	-246.780267	-73.539105	472.347330	11.313708	-46.669048	-36.769553	-30.405592	-30.405592	-12.727922	-13.435029
147.750000	-98.750000	-447.750000	-326.000000	15.750000	-1060.750000	226.750000	21.000000	5.303301	39.597980	-908.985767	458.205194	76.367532	58.336309	-99.702056	65.760931	5.500000	4.000000	-6.000000	31.000000	557.500000	-982.000000	277.000000	75.000000	40.500000	39.500000	38.000000	-15.500000	-63.000000	-10.000000	26.000000	20.000000	0.707107	1.414214	-1.414214	2.828427	-7.071068	4.242641	4.949747	30.405592	214.253355	107.480231	-400.929545	-187.383297	111.722871	72.124892	36.769553	18.384776	16.970563	7.778175
82.250000	-404.500000	-65.500000	70.500000	25.250000	1209.000000	-283.000000	23.500000	39.951533	-38.183766	569.574512	-362.392225	-125.511454	-37.123106	23.334524	33.234019	25.000000	11.500000	-8.500000	5.500000	-764.000000	1083.500000	-132.000000	-116.500000	-38.000000	-40.500000	-38.500000	8.000000	21.500000	-5.500000	-4.000000	27.000000	9.192388	6.363961	2.121320	5.656854	2.121320	-7.071068	-7.778175	19.798990	-79.903066	-333.047294	481.539718	168.291414	-55.861436	-43.133514	-47.376154	-32.526912	-14.849242	-14.849242
31.250000	-349.250000	-230.500000	-129.750000	79.750000	1064.250000	-214.000000	-19.250000	-1.414214	-4.596194	386.787409	-331.279527	-104.298250	-8.838835	14.849242	2.474874	-30.500000	21.500000	10.500000	3.000000	-721.000000	1070.000000	-150.000000	-71.500000	-38.000000	-29.500000	-21.500000	4.000000	18.000000	-9.000000	4.500000	-16.000000	-14.142136	-4.949747	5.656854	9.192388	7.778175	0.000000	-5.656854	16.970563	-50.911688	-360.624458	442.648845	179.605122	-64.346717	-45.961941	-36.769553	-14.849242	-11.313708	-15.556349
345.500000	-54.500000	25.250000	-9.500000	47.000000	-908.000000	60.250000	-71.500000	-5.303301	28.637825	-978.989339	495.328300	-48.436815	57.982756	6.363961	-91.923882	-9.500000	15.000000	10.500000	21.000000	540.500000	-942.000000	296.000000	74.500000	-20.500000	9.000000	22.500000	14.500000	-18.000000	0.000000	-11.000000	-33.000000	-0.707107	-4.242641	2.121320	6.363961	-1.414214	7.778175	-5.656854	38.183766	224.152850	86.267027	-410.829040	-157.684812	122.329473	77.074639	41.719300	11.313708	-4.242641	-12.020815
588.250000	757.500000	-3144.500000	-951.750000	-385.750000	2047.500000	-164.500000	-907.250000	30.052038	-188.797511	206.475180	772.867712	50.204581	-133.643182	-289.913780	-234.405898	53.500000	-56.000000	-60.500000	-113.500000	-277.500000	342.500000	326.500000	189.500000	51.000000	-8.000000	-43.500000	-58.500000	-70.500000	-136.500000	-119.000000	-46.500000	18.384776	19.091883	-7.071068	-26.870058	-27.577164	-14.142136	-23.334524	-60.811183	-126.572114	-41.012193	106.773124	125.865007	118.793939	112.429978	87.681241	45.961941	24.041631	11.313708
613.500000	-2844.250000	-940.250000	259.500000	1759.500000	-295.750000	-770.750000	137.000000	40.305087	721.956024	0.707107	-163.695220	-241.123412	-191.272384	20.152543	27.930718	-306.000000	309.000000	281.500000	207.500000	51.500000	-26.500000	-67.000000	-38.500000	-46.000000	-124.000000	-84.000000	-67.500000	-6.500000	25.000000	19.000000	-10.500000	-115.258405	-72.831998	84.145707	119.501046	103.944697	96.166522	89.095454	55.861436	28.284271	6.363961	-10.606602	-9.899495	-21.920310	-24.748737	-19.091883	-8.485281	-9.899495	-22.627417
117.500000	-382.000000	-448.250000	-56.250000	16.000000	1069.000000	-133.750000	-9.750000	-18.738330	15.909903	418.607214	-253.851334	-86.267027	-45.608387	-2.121320	2.474874	-15.500000	6.000000	-2.000000	27.500000	-732.500000	1028.500000	-130.000000	-60.000000	-46.000000	-18.000000	-12.500000	-11.000000	-21.500000	2.500000	-8.500000	26.000000	-4.242641	-6.363961	0.000000	2.828427	1.414214	-1.414214	0.707107	28.284271	-54.447222	-350.724963	448.305699	157.684812	-62.932504	-33.234019	-25.455844	-16.970563	-15.556349	-14.142136
1.750000	-25.000000	-8.000000	-149.250000	20.250000	-1181.500000	133.500000	35.750000	-101.823376	61.871843	-773.221265	464.922709	43.487067	37.830213	-35.001786	17.677670	-41.000000	-19.000000	22.500000	24.000000	551.000000	-1041.500000	286.000000	67.500000	13.500000	31.000000	14.000000	-0.500000	-14.500000	-2.000000	26.000000	-27.000000	-14.142136	-14.142136	-15.556349	4.242641	7.778175	8.485281	6.363961	19.091883	183.140656	140.714249	-370.523953	-241.123412	108.187338	77.074639	34.648232	16.970563	9.192388	1.414214
169.500000	-199.500000	-595.250000	-359.500000	-32.000000	1117.000000	41.750000	-59.500000	-20.152543	-4.596194	749.886741	-261.275956	2.474874	-22.627417	-7.071068	-83.438600	-10.500000	0.000000	-3.500000	9.000000	-814.000000	929.500000	-108.000000	-70.500000	-25.000000	19.500000	7.500000	-18.500000	-13.500000	10.500000	-17.000000	-37.000000	-2.828427	-4.949747	-0.707107	-0.707107	-2.828427	0.707107	-6.363961	24.748737	-136.471609	-259.508189	497.803174	94.045202	-48.790368	-34.648232	-29.698485	-21.920310	-14.142136	-4.242641
74.250000	-52.750000	177.000000	227.750000	111.250000	-1218.750000	-91.000000	142.750000	-47.729708	172.534055	-1336.785370	379.009235	48.790368	-91.923882	30.052038	-12.020815	-9.000000	-11.500000	32.500000	109.500000	443.000000	-892.500000	203.000000	91.000000	40.500000	3.500000	-25.000000	-18.000000	-2.500000	18.000000	36.000000	-44.000000	1.414214	-7.071068	-7.778175	-1.414214	4.242641	16.263456	20.506097	73.539105	231.931024	5.656854	-453.255447	-108.894444	96.166522	48.083261	39.597980	24.041631	16.970563	9.192388
584.000000	-3296.250000	-985.750000	-88.500000	2187.500000	-371.250000	-1872.250000	350.500000	298.752615	821.304526	-7.424621	-192.333044	535.986940	-736.451713	177.483802	38.183766	-241.000000	348.500000	346.000000	199.500000	39.000000	-40.500000	-60.500000	-70.500000	-65.000000	414.000000	-1112.500000	274.000000	102.500000	47.500000	51.500000	-10.500000	-131.521861	-15.556349	111.015765	127.279221	120.915260	122.329473	91.216775	52.325902	25.455844	4.242641	-7.778175	-21.213203	-23.334524	-19.798990	-28.991378	-21.213203	-28.991378	-4.949747
142.000000	-312.500000	-375.250000	-298.000000	-89.000000	1169.500000	-73.250000	65.500000	5.656854	-20.506097	601.040764	-305.470129	-39.951533	-48.790368	26.516504	15.202796	8.500000	0.500000	-34.000000	36.000000	-784.500000	1002.500000	-107.000000	-105.000000	-37.500000	10.000000	-11.500000	-22.500000	5.500000	10.000000	13.000000	-12.500000	2.121320	1.414214	0.707107	-2.828427	-12.020815	-10.606602	0.000000	32.526912	-96.873629	-308.298557	479.418398	136.471609	-46.669048	-35.355339	-41.012193	-31.112698	-15.556349	-10.606602
285.500000	995.500000	-2983.000000	-946.250000	-585.000000	2159.500000	-159.500000	-805.750000	-92.984542	-264.811490	193.747258	809.637264	15.909903	-123.390133	-255.972655	-245.012500	6.500000	-76.000000	-72.000000	-152.500000	-311.500000	361.500000	350.500000	200.500000	27.000000	-11.500000	-28.000000	-60.500000	-67.000000	-116.000000	-110.500000	-69.000000	6.363961	-2.828427	-19.798990	-31.112698	-32.526912	-19.798990	-36.769553	-75.660426	-142.128463	-48.083261	110.308658	133.643182	127.986327	117.379726	90.509668	50.204581	16.263456	4.949747
-88.750000	-453.750000	-432.500000	-236.000000	-68.250000	970.750000	-30.000000	-79.500000	-33.234019	-20.859650	722.663130	-321.380032	-65.407377	12.374369	-28.637825	-54.093669	-9.000000	-18.000000	-8.000000	24.500000	-775.500000	932.500000	-154.500000	-65.000000	-35.500000	-8.000000	8.500000	0.000000	-15.000000	-12.500000	-4.500000	-33.000000	-2.121320	-3.535534	-4.949747	-4.949747	2.121320	-7.778175	-6.363961	31.112698	-114.551299	-266.579257	489.317893	95.459415	-63.639610	-50.204581	-29.698485	-19.798990	-16.263456	-9.899495
385.500000	1094.000000	-2468.500000	-555.250000	-451.000000	2018.000000	-340.000000	-679.250000	-71.771338	-260.568849	210.010714	762.968217	-68.235804	-142.482016	-221.677976	-101.823376	-5.500000	-60.000000	-49.000000	-164.500000	-297.500000	344.500000	319.500000	201.500000	22.500000	-41.000000	-52.000000	-55.500000	-44.000000	-124.500000	-71.000000	-5.000000	-2.121320	-1.414214	-15.556349	-22.627417	-16.263456	-19.091883	-38.183766	-81.317280	-140.714249	-41.012193	111.722871	122.329473	115.258405	108.894444	86.267027	55.861436	24.041631	-7.778175
-308.250000	-144.500000	-119.250000	-243.000000	-61.750000	-1194.500000	150.250000	102.500000	16.263456	-51.972348	-631.446356	458.205194	51.618795	48.436815	-59.750523	48.436815	1.500000	8.500000	-22.000000	-6.500000	569.000000	-1040.000000	279.000000	73.000000	27.000000	23.000000	16.500000	7.000000	-41.500000	9.000000	41.500000	-17.000000	2.828427	-0.707107	4.242641	0.707107	-8.485281	-7.071068	-7.778175	9.899495	174.655375	164.755880	-341.532575	-265.165043	100.409163	74.953319	36.769553	14.142136	6.363961	9.192388
-43.000000	-309.000000	193.250000	76.000000	77.500000	-1284.500000	-89.250000	-103.500000	3.889087	52.679455	-802.212643	438.759758	-28.284271	32.173359	23.688077	-22.980970	1.000000	6.500000	10.000000	35.500000	585.000000	-1039.500000	244.000000	75.500000	23.000000	-25.000000	-9.000000	26.500000	19.000000	-13.500000	-35.500000	23.000000	-0.707107	0.707107	-0.707107	5.656854	0.707107	6.363961	4.242641	31.819805	208.596500	136.471609	-383.958982	-233.345238	91.923882	67.882251	41.719300	12.727922	7.778175	3.535534
471.500000	1079.750000	-2729.000000	-644.000000	-317.000000	1894.250000	-215.500000	-754.000000	-57.629203	-169.352074	17.677670	780.999440	26.516504	-122.683027	-289.206674	-152.027958	-18.500000	-37.000000	-33.500000	-104.000000	-346.500000	310.500000	328.000000	213.500000	50.500000	-27.000000	-41.500000	-40.000000	-87.500000	-125.500000	-77.500000	-34.500000	-5.656854	-6.363961	-6.363961	-17.677670	-12.020815	-12.727922	-24.041631	-55.154329	-135.057395	-77.781746	86.974134	120.208153	123.743687	108.187338	90.509668	57.275649	26.162951	9.899495
177.000000	831.250000	-2944.750000	-813.000000	-558.500000	2173.750000	-280.750000	-885.500000	-51.265242	-322.087139	362.745779	788.070508	-39.244426	-116.672619	-281.782052	-228.041937	18.000000	-78.500000	-54.000000	-195.500000	-242.000000	355.000000	318.000000	214.500000	21.500000	-48.000000	-35.500000	-43.500000	-68.500000	-134.000000	-108.000000	-50.500000	3.535534	7.778175	-16.263456	-33.941125	-21.213203	-22.627417	-49.497475	-95.459415	-147.785317	-0.707107	120.915260	125.157900	117.379726	108.894444	94.752309	53.033009	13.435029	2.828427
1540.250000	-2645.000000	-772.250000	226.250000	1774.750000	-179.000000	-877.750000	181.250000	-299.813275	916.056835	17.677670	-72.831998	-248.194480	-243.598286	70.357125	61.518290	-321.500000	240.500000	356.500000	261.000000	63.500000	-30.500000	-30.500000	-26.500000	-74.500000	-106.500000	-138.500000	-41.000000	32.500000	16.000000	25.000000	9.000000	-91.923882	-122.329473	19.798990	129.400541	127.986327	124.450793	110.308658	72.124892	38.183766	7.778175	-7.778175	-12.727922	-13.435029	-8.485281	-8.485281	-9.192388	-20.506097	-29.698485
-90.500000	-383.000000	-372.000000	-98.000000	-84.000000	1091.500000	-98.000000	-35.000000	-78.135299	25.809398	462.801388	-322.087139	-61.518290	-20.506097	-60.811183	25.455844	-18.500000	-22.000000	0.000000	29.500000	-768.500000	1054.000000	-142.000000	-87.500000	-38.500000	-3.500000	-16.500000	-0.500000	-5.500000	-23.500000	10.500000	4.500000	0.707107	-12.727922	-9.899495	-7.071068	-2.121320	0.707107	2.828427	26.162951	-75.660426	-346.482323	461.740728	164.755880	-62.932504	-41.719300	-37.476659	-24.041631	-14.849242	-12.727922
597.500000	1150.500000	-3046.500000	-1000.250000	-389.500000	1993.500000	-253.000000	-781.250000	-67.882251	-152.735065	7.071068	878.933729	35.708892	-148.138871	-269.054130	-134.350288	-16.000000	-61.000000	-45.500000	-97.500000	-347.000000	311.000000	351.000000	240.000000	59.500000	-21.000000	-57.500000	-46.000000	-69.000000	-130.500000	-95.500000	-19.500000	-8.485281	-1.414214	-12.020815	-26.162951	-19.798990	-12.020815	-18.384776	-55.861436	-134.350288	-79.195959	84.852814	123.036580	125.157900	122.329473	103.944697	65.760931	34.648232	8.485281
233.750000	1067.500000	-2800.500000	-883.250000	-457.750000	1824.000000	-73.500000	-749.250000	-14.142136	-197.636345	1.060660	794.434469	12.020815	-122.329473	-259.861742	-120.915260	20.000000	-63.000000	-73.000000	-112.500000	-321.500000	297.000000	310.500000	234.000000	19.500000	3.500000	-9.000000	-71.000000	-71.000000	-125.500000	-87.500000	-10.500000	1.414214	11.313708	-9.192388	-30.405592	-30.405592	-19.091883	-20.506097	-62.225397	-123.743687	-76.367532	77.781746	118.793939	111.722871	106.773124	96.166522	65.053824	19.091883	-1.414214
127.500000	991.250000	-2958.500000	-708.000000	-522.500000	2009.750000	-283.500000	-855.000000	-13.435029	-261.629509	81.317280	857.366972	-13.435029	-135.764502	-287.792460	-183.140656	47.000000	-62.000000	-88.000000	-148.000000	-310.000000	318.000000	335.000000	226.500000	47.500000	-36.500000	-53.500000	-50.500000	-71.000000	-139.000000	-104.000000	-34.000000	19.798990	11.313708	-14.142136	-26.870058	-36.769553	-22.627417	-31.112698	-74.953319	-131.521861	-60.811183	88.388348	125.157900	118.793939	120.208153	103.944697	56.568542	30.405592	2.828427
147.250000	-91.000000	21.500000	-62.750000	70.250000	-998.000000	120.500000	37.750000	39.951533	47.376154	-1229.658692	333.754401	55.154329	0.707107	19.091883	-30.759145	9.000000	18.500000	-5.000000	77.000000	453.000000	-831.000000	228.500000	36.500000	26.000000	30.000000	9.000000	-5.000000	-9.000000	11.000000	10.000000	-31.500000	2.828427	4.242641	6.363961	4.242641	-3.535534	-2.121320	2.828427	69.296465	232.638131	13.435029	-432.749350	-89.095454	108.894444	51.618795	22.627417	6.363961	11.313708	4.242641
-201.250000	-443.500000	-229.000000	-208.500000	100.250000	-1163.500000	-97.500000	157.500000	72.831998	15.909903	-883.883476	526.087445	-32.880465	-64.700270	33.941125	51.618795	15.000000	37.000000	-17.500000	36.000000	572.500000	-1049.500000	289.000000	101.000000	1.500000	-3.000000	-13.500000	-25.000000	4.500000	16.500000	30.500000	0.500000	1.414214	8.485281	10.606602	13.435029	-7.778175	-1.414214	2.828427	33.941125	209.303607	125.157900	-400.222438	-224.152850	109.601551	79.903066	48.790368	23.334524	4.949747	-4.242641
161.250000	1094.000000	-3290.000000	-880.000000	-583.250000	2002.500000	-163.500000	-827.500000	-79.903066	-214.606908	1.060660	856.659865	123.390133	-224.506403	-280.367839	-179.251569	12.500000	-93.500000	-77.500000	-127.000000	-337.000000	316.500000	343.500000	241.000000	76.500000	2.000000	-59.000000	-81.500000	-82.000000	-136.500000	-102.000000	-40.500000	4.949747	4.242641	-19.798990	-40.305087	-33.234019	-18.384776	-23.334524	-68.589358	-130.107648	-80.610173	82.024387	129.400541	127.986327	115.965512	103.944697	64.346717	31.819805	24.041631
-8.750000	-125.500000	-131.250000	-292.250000	-325.250000	-1066.500000	86.750000	-65.250000	-66.468037	-87.327687	-612.354473	450.427020	4.596194	38.890873	37.830213	-58.689863	-19.000000	-24.000000	-70.500000	9.000000	620.000000	-1005.000000	267.000000	79.000000	23.000000	-2.500000	22.500000	6.500000	8.000000	0.500000	-25.000000	-9.000000	-0.707107	-10.606602	-7.071068	-11.313708	-29.698485	-16.263456	-7.778175	24.748737	208.596500	163.341666	-350.724963	-236.173665	103.237590	69.296465	38.890873	17.677670	8.485281	4.242641
197.250000	-221.000000	-226.750000	-352.750000	-118.750000	-1003.000000	135.750000	-60.750000	-49.143921	29.698485	-965.907863	383.251875	4.949747	75.306872	-51.972348	3.535534	-4.500000	-19.000000	-12.000000	54.000000	564.000000	-922.000000	236.000000	75.000000	16.000000	14.000000	30.000000	17.500000	-19.500000	-14.000000	6.500000	-12.500000	4.242641	-7.778175	-6.363961	-10.606602	-12.020815	0.707107	0.707107	53.033009	235.466558	88.388348	-415.071681	-143.542677	110.308658	52.325902	34.648232	17.677670	9.899495	-1.414214
259.000000	937.000000	-3051.750000	-852.750000	-590.500000	2001.000000	-51.750000	-752.250000	-73.892659	-167.230754	120.208153	776.403246	92.277435	-192.333044	-267.993470	-175.008928	38.000000	-106.500000	-67.500000	-110.000000	-308.000000	329.000000	330.000000	186.000000	44.500000	28.000000	-37.000000	-90.000000	-93.000000	-108.000000	-84.000000	-41.500000	18.384776	7.071068	-22.627417	-45.961941	-37.476659	-11.313708	-16.263456	-67.175144	-137.178716	-53.740115	94.045202	127.986327	120.915260	113.844192	88.388348	44.547727	19.798990	12.020815
-279.000000	-465.500000	-333.750000	-92.500000	89.500000	928.000000	-183.250000	-85.000000	-20.859650	73.892659	1049.700017	-266.932810	-97.580736	-15.909903	39.951533	-71.064232	-4.500000	0.000000	29.000000	32.500000	-813.500000	675.000000	-110.500000	-63.000000	-37.500000	-34.500000	-11.500000	-2.000000	15.500000	0.000000	-28.000000	-20.500000	4.242641	-6.363961	-1.414214	1.414214	7.778175	12.020815	1.414214	28.991378	-270.114790	-78.488853	469.518903	14.142136	-42.426407	-40.305087	-28.991378	-16.263456	-13.435029	-12.727922
44.000000	-314.000000	-112.750000	-194.750000	193.000000	-1181.000000	84.250000	-1.750000	-35.355339	116.672619	-1041.568289	419.314321	28.637825	12.727922	-8.131728	-4.242641	-41.500000	31.500000	33.000000	62.000000	525.000000	-996.000000	273.000000	59.000000	16.000000	22.500000	4.500000	5.500000	-12.000000	-9.500000	10.500000	-13.500000	-12.727922	-14.849242	2.121320	16.970563	9.192388	14.849242	10.606602	47.376154	217.081782	84.145707	-420.728535	-181.726443	112.429978	68.589358	29.698485	14.142136	7.071068	2.828427
260.250000	1162.500000	-2989.000000	-1244.500000	-537.750000	1931.000000	-215.500000	-52.000000	-77.428193	-210.717821	0.353553	846.053264	63.993164	-127.632774	-742.108567	489.671446	11.500000	-78.000000	-74.000000	-107.000000	-337.000000	292.500000	343.000000	237.500000	63.000000	-19.500000	-49.000000	-35.500000	-24.000000	-904.500000	914.000000	-159.500000	5.656854	0.707107	-18.384776	-32.526912	-31.112698	-21.213203	-23.334524	-58.689863	-135.764502	-73.539105	78.488853	118.793939	125.157900	115.258405	99.702056	66.468037	32.526912	14.142136
386.250000	1211.500000	-2967.000000	-750.250000	-469.750000	2065.000000	-163.000000	-996.750000	-95.812969	-231.223917	138.946483	826.961381	61.518290	-76.367532	-387.494516	-191.272384	-8.500000	-66.000000	-50.500000	-165.500000	-309.500000	332.000000	340.000000	214.500000	55.500000	-12.500000	-45.000000	-21.000000	-87.500000	-167.500000	-100.000000	-33.500000	-2.828427	-3.535534	-19.798990	-22.627417	-21.213203	-13.435029	-32.526912	-86.974134	-143.542677	-49.497475	97.580736	127.279221	123.036580	118.793939	95.459415	56.568542	29.698485	12.020815
208.250000	840.750000	-2947.000000	-774.000000	-556.750000	2182.750000	-181.500000	-710.000000	-102.176930	-280.721392	279.660732	820.950973	-23.688077	-146.724657	-320.319372	-118.793939	13.500000	-86.000000	-63.000000	-175.000000	-241.500000	317.000000	363.500000	194.500000	-4.000000	-11.500000	-30.500000	-67.000000	-91.500000	-126.500000	-56.000000	-46.000000	6.363961	1.414214	-28.284271	-26.870058	-21.920310	-21.920310	-36.769553	-93.338095	-142.835570	-7.778175	101.116270	120.915260	133.643182	121.622366	89.802561	46.669048	4.949747	-3.535534
10.250000	-186.750000	-60.250000	-236.500000	-94.250000	933.750000	-152.250000	-94.500000	-81.317280	49.851028	844.285497	-277.539412	-109.247998	-7.778175	72.831998	-33.941125	-17.500000	-40.500000	11.500000	37.000000	-830.500000	835.500000	-143.500000	-50.000000	-45.500000	-24.000000	-9.500000	13.500000	56.000000	-9.000000	-41.000000	3.000000	-4.949747	-7.071068	-13.435029	-14.142136	-0.707107	5.656854	1.414214	33.941125	-181.019336	-202.939646	492.146320	58.689863	-60.811183	-44.547727	-24.041631	-14.142136	-14.849242	-16.970563
-43.500000	-326.750000	-426.000000	-364.000000	143.000000	888.750000	15.000000	-29.500000	6.010408	49.851028	1023.890619	-317.844498	-1.414214	20.506097	-3.889087	-14.495689	-8.000000	16.500000	25.000000	38.500000	-822.000000	709.000000	-124.500000	-79.000000	-10.500000	-1.500000	6.000000	5.000000	-9.500000	4.000000	-5.500000	-14.000000	-1.414214	-2.828427	2.828427	9.192388	12.020815	4.949747	-1.414214	36.062446	-251.022907	-103.944697	479.418398	19.798990	-47.376154	-46.669048	-36.769553	-21.213203	-9.192388	1.414214
268.000000	905.750000	-2838.000000	-948.500000	-546.500000	2102.250000	-252.500000	-649.500000	-65.407377	-283.196266	258.093975	790.898935	-32.173359	-150.260191	-207.182287	-191.625938	5.500000	-61.000000	-69.000000	-172.500000	-252.500000	332.500000	334.000000	190.500000	30.000000	-29.500000	-42.000000	-59.500000	-50.500000	-99.500000	-73.000000	-67.000000	5.656854	-0.707107	-14.142136	-26.870058	-29.698485	-19.798990	-40.305087	-86.267027	-135.764502	-20.506097	104.651804	123.743687	120.915260	115.258405	89.802561	46.669048	22.627417	-1.414214
68.500000	-153.500000	126.000000	-75.250000	-92.500000	-935.500000	184.500000	7.750000	0.000000	-1.414214	-1145.512986	297.691955	85.913474	-15.909903	112.076425	-120.915260	14.000000	-22.000000	-12.500000	49.500000	495.500000	-832.500000	241.500000	-5.500000	15.000000	50.500000	23.500000	-28.000000	5.500000	39.000000	-26.000000	-41.000000	4.242641	5.656854	-4.242641	-9.899495	-7.778175	-4.242641	-6.363961	60.811183	242.537626	31.112698	-427.799603	-90.509668	115.258405	53.740115	13.435029	-12.727922	-0.707107	6.363961
266.250000	996.250000	-2982.500000	-948.750000	-527.750000	1992.250000	-169.000000	-769.250000	-78.135299	-147.078210	33.587572	796.202236	88.741901	-187.736850	-268.700577	-209.657161	31.000000	-93.500000	-52.000000	-112.000000	-340.000000	326.500000	345.000000	196.000000	52.000000	3.500000	-57.500000	-51.000000	-70.000000	-119.000000	-87.000000	-80.500000	16.263456	3.535534	-21.920310	-41.012193	-33.234019	-4.949747	-17.677670	-64.346717	-135.764502	-74.953319	86.974134	131.521861	127.279221	115.965512	88.388348	50.204581	23.334524	14.849242
461.000000	948.000000	-3091.250000	-479.000000	-517.500000	2197.500000	-391.750000	-832.500000	19.445436	-292.388654	213.899801	872.216215	-59.396970	-163.695220	-360.978012	-106.419571	44.500000	-61.000000	-93.500000	-149.000000	-280.000000	351.500000	342.000000	242.500000	41.500000	-57.500000	-64.500000	-54.000000	-101.000000	-159.500000	-71.500000	-11.000000	14.142136	17.677670	-7.778175	-28.991378	-33.234019	-31.112698	-34.648232	-75.660426	-131.521861	-39.597980	106.773124	132.936075	125.865007	118.793939	106.773124	63.639610	29.698485	-0.707107
158.500000	-260.000000	-347.000000	108.250000	-34.000000	1060.500000	-148.000000	-143.750000	15.909903	-14.495689	815.647672	-237.234325	-94.045202	-3.535534	-56.922096	4.949747	2.500000	5.000000	-24.000000	36.500000	-803.000000	886.500000	-114.000000	-61.500000	-37.000000	-31.000000	-1.000000	3.000000	-22.000000	-28.500000	-24.500000	29.500000	-1.414214	2.121320	2.828427	0.000000	-5.656854	-9.899495	-0.707107	32.526912	-151.320851	-229.102597	497.803174	74.246212	-56.568542	-31.112698	-25.455844	-17.677670	-12.020815	-13.435029
617.250000	1331.250000	-3085.000000	-710.000000	-535.750000	2187.250000	-275.500000	-622.000000	-61.871843	-246.780267	148.138871	858.427632	100.055610	-257.740422	-270.114790	-127.986327	21.000000	-85.500000	-62.000000	-154.000000	-324.000000	362.500000	351.000000	231.000000	80.500000	-3.000000	-79.000000	-94.500000	-90.000000	-106.000000	-51.500000	-41.500000	9.899495	5.656854	-17.677670	-35.355339	-25.455844	-18.384776	-33.234019	-79.903066	-141.421356	-57.982756	105.358910	138.592929	130.107648	118.793939	101.823376	60.811183	36.062446	19.798990
115.000000	-196.750000	-339.750000	-350.500000	-93.500000	-1048.250000	26.750000	168.000000	3.181981	-27.930718	-741.755013	491.792766	101.116270	-102.884037	-7.424621	88.034794	11.000000	-5.500000	-39.500000	33.000000	594.000000	-1017.000000	291.500000	78.000000	34.000000	40.000000	-33.000000	-15.500000	-3.500000	5.000000	49.000000	-3.500000	2.828427	2.828427	-3.535534	0.000000	-13.435029	-11.313708	0.707107	31.819805	208.596500	143.542677	-374.059487	-224.152850	112.429978	77.781746	42.426407	12.727922	7.778175	13.435029
-131.000000	-571.750000	-484.000000	-210.500000	-66.000000	-1064.750000	19.000000	-105.500000	-1.414214	15.556349	-653.013112	522.551911	-41.012193	-12.727922	-16.970563	-62.225397	9.500000	-18.500000	-13.500000	33.500000	602.000000	-1025.500000	292.000000	93.000000	-7.500000	-1.500000	17.500000	-14.500000	-27.000000	-3.000000	-11.500000	-29.500000	4.242641	3.535534	-2.828427	-7.778175	-7.778175	-1.414214	2.828427	28.991378	199.404112	159.806133	-354.967604	-245.366053	104.651804	83.438600	46.669048	19.798990	0.707107	-5.656854
-275.750000	-330.750000	-68.250000	-25.250000	-24.750000	-1103.750000	14.250000	49.250000	22.273864	48.083261	-1142.331005	376.180808	32.526912	-24.395184	27.577164	-11.667262	3.500000	4.000000	-21.500000	56.500000	510.000000	-935.500000	245.500000	59.500000	20.000000	7.000000	6.500000	-18.000000	-4.500000	13.500000	5.500000	-12.000000	0.707107	2.828427	4.242641	-2.828427	-14.849242	1.414214	7.778175	49.497475	231.223917	54.447222	-436.284884	-137.178716	114.551299	54.447222	29.698485	12.020815	7.071068	5.656854
356.000000	885.000000	-2945.750000	-725.750000	-501.500000	2155.000000	-257.750000	-751.250000	-114.197745	-240.769859	258.093975	822.365187	-39.244426	-128.693434	-317.490945	-133.289628	6.500000	-93.000000	-41.500000	-165.000000	-266.500000	336.500000	342.500000	207.500000	18.500000	-38.000000	-37.000000	-51.000000	-85.000000	-137.000000	-77.500000	-14.000000	2.121320	1.414214	-30.405592	-28.991378	-14.849242	-15.556349	-35.355339	-86.267027	-141.421356	-21.920310	107.480231	125.157900	125.157900	117.379726	95.459415	50.911688	17.677670	-1.414214
-34.000000	-419.750000	-325.250000	73.000000	42.000000	835.250000	-60.750000	-95.500000	-19.091883	94.045202	851.710118	-307.591450	-49.497475	-53.386562	-34.294679	36.415999	-7.500000	-15.500000	20.500000	65.500000	-831.000000	790.500000	-141.000000	-63.000000	-41.000000	3.000000	6.000000	-32.500000	-5.500000	-27.000000	-11.000000	41.500000	-2.121320	-1.414214	-1.414214	-7.778175	3.535534	8.485281	7.778175	46.669048	-190.211724	-187.383297	486.489465	41.719300	-59.396970	-46.669048	-31.819805	-14.849242	-14.849242	-12.020815
-210.500000	-162.500000	54.750000	-128.000000	95.500000	-1159.000000	139.250000	2.000000	63.639610	-2.828427	-930.198971	474.115097	-16.970563	54.800776	7.071068	-10.606602	15.500000	29.500000	-5.000000	14.000000	545.500000	-1036.000000	290.500000	75.000000	-17.000000	18.000000	32.500000	3.000000	-5.000000	1.000000	0.500000	-11.500000	3.535534	7.071068	9.192388	11.313708	-1.414214	-1.414214	-3.535534	24.748737	201.525433	114.551299	-405.172186	-212.839141	115.965512	74.246212	38.183766	14.142136	-5.656854	-5.656854
819.250000	1132.000000	-2923.750000	-590.500000	-463.250000	2100.500000	-212.250000	-925.500000	-86.267027	-184.201316	189.151064	795.848682	40.305087	-193.393705	-239.002092	-268.700577	4.000000	-77.000000	-48.000000	-126.500000	-290.000000	354.500000	344.500000	199.000000	46.500000	-16.500000	-36.500000	-82.000000	-72.000000	-122.000000	-138.500000	-41.500000	-0.707107	0.707107	-21.213203	-28.284271	-23.334524	-10.606602	-24.748737	-67.882251	-128.693434	-48.083261	106.773124	130.107648	122.329473	118.793939	84.852814	57.982756	27.577164	8.485281
-106.000000	-583.750000	-456.500000	-299.500000	151.500000	759.750000	0.000000	23.500000	47.022601	73.892659	1092.479977	-324.208459	-18.031223	3.181981	-38.183766	-1.414214	5.000000	18.500000	15.500000	64.000000	-774.500000	657.500000	-152.000000	-77.500000	-17.000000	2.500000	6.000000	-12.500000	-23.000000	5.000000	19.500000	-23.500000	-0.707107	4.949747	8.485281	4.949747	6.363961	4.242641	4.949747	45.961941	-253.144228	-68.589358	471.640223	0.000000	-61.518290	-48.790368	-31.112698	-24.748737	-11.313708	-2.828427
64.500000	-282.250000	-208.750000	76.000000	44.000000	882.750000	-280.750000	156.500000	20.859650	30.052038	923.835010	-200.111219	-157.331259	-7.778175	2.474874	47.729708	-16.000000	9.500000	2.500000	44.000000	-809.500000	738.000000	-120.000000	-28.000000	-38.000000	-68.500000	-3.500000	-11.500000	-12.000000	12.500000	32.500000	2.000000	-10.606602	2.121320	7.778175	-1.414214	0.000000	0.707107	-2.121320	41.719300	-206.475180	-149.199531	480.125504	23.334524	-59.396970	-31.112698	-16.263456	-3.535534	-5.656854	-19.798990
732.500000	1056.750000	-2524.000000	-657.750000	-356.500000	2103.750000	-239.500000	-631.750000	-77.781746	-101.116270	58.336309	823.072293	-13.788582	-195.515025	-153.088618	-187.383297	8.000000	-82.000000	-24.000000	-101.000000	-325.500000	337.000000	364.500000	170.500000	3.500000	1.000000	-56.500000	-85.000000	-38.000000	-87.500000	-81.500000	-43.500000	0.707107	3.535534	-20.506097	-30.405592	-14.849242	-2.121320	-10.606602	-65.760931	-134.350288	-68.589358	86.267027	140.007143	133.643182	125.865007	89.802561	33.941125	8.485281	-4.949747
-66.250000	-498.250000	-433.500000	-127.500000	-45.250000	1088.250000	-167.500000	-30.000000	-62.578950	6.363961	898.025612	-284.610479	-101.823376	-11.313708	-22.980970	55.507882	-21.000000	-10.500000	-4.000000	25.000000	-815.000000	865.000000	-113.500000	-75.000000	-49.500000	-38.500000	-2.000000	-3.000000	-6.000000	-18.500000	-3.500000	33.000000	-3.535534	-10.606602	-8.485281	0.707107	0.000000	-1.414214	-4.242641	31.112698	-174.655375	-200.111219	501.338708	68.589358	-48.083261	-37.476659	-34.648232	-17.677670	-18.384776	-13.435029
3.250000	-323.000000	-181.250000	60.750000	43.750000	-1058.000000	-37.250000	-13.250000	-21.213203	76.013979	-1129.956636	410.829040	25.809398	5.656854	-92.984542	32.526912	-27.500000	4.500000	-5.500000	78.000000	509.500000	-926.500000	257.000000	66.000000	35.000000	-6.500000	-9.000000	10.000000	-46.000000	-20.500000	30.000000	-4.000000	-14.849242	-2.828427	-0.707107	4.242641	-2.828427	0.707107	11.313708	57.982756	231.931024	54.447222	-432.749350	-136.471609	113.844192	61.518290	33.234019	13.435029	12.727922	8.485281
221.750000	1144.250000	-3126.000000	-844.000000	-652.250000	2073.750000	-211.500000	-767.000000	-25.809398	-340.825469	137.885822	872.923321	56.922096	-196.222132	-282.842712	-214.253355	30.500000	-80.000000	-103.000000	-162.000000	-297.500000	328.500000	345.500000	239.000000	47.500000	3.000000	-56.000000	-78.500000	-69.500000	-119.500000	-94.000000	-64.000000	9.192388	12.727922	-13.435029	-37.476659	-37.476659	-34.648232	-45.254834	-72.124892	-127.986327	-53.740115	98.994949	122.329473	121.622366	122.329473	103.944697	64.346717	28.991378	7.071068
408.250000	677.750000	-2982.250000	-561.750000	-338.250000	1882.250000	-209.750000	-771.250000	-21.920310	-130.461201	160.513239	775.342586	26.870058	-163.695220	-360.624458	-96.520076	46.500000	-69.500000	-29.000000	-111.500000	-274.500000	311.500000	295.000000	210.500000	42.000000	-13.000000	-43.000000	-84.500000	-97.500000	-135.500000	-75.500000	-11.000000	18.384776	12.020815	-16.263456	-26.870058	-18.384776	-2.828427	-18.384776	-62.932504	-125.157900	-42.426407	96.166522	113.844192	103.944697	106.773124	97.580736	48.790368	19.091883	9.192388
388.000000	1153.000000	-3007.750000	-1032.250000	-417.000000	1920.000000	-274.250000	-780.250000	-48.083261	-183.847763	-39.597980	922.774349	-12.020815	-146.017550	-255.619101	-150.613744	15.500000	-63.500000	-49.500000	-110.500000	-334.500000	291.500000	339.000000	270.000000	43.500000	-31.500000	-43.000000	-44.500000	-61.000000	-133.500000	-83.500000	-44.500000	6.363961	2.828427	-12.727922	-28.991378	-20.506097	-15.556349	-22.627417	-60.104076	-127.279221	-82.731493	73.539105	119.501046	115.965512	124.450793	115.965512	73.539105	32.526912	0.707107
424.000000	796.750000	-3010.500000	-704.500000	-592.000000	2171.250000	-360.500000	-779.500000	-39.597980	-264.457936	299.813275	812.819245	-23.334524	-127.986327	-338.704148	-137.885822	33.000000	-83.000000	-78.000000	-151.000000	-222.000000	330.000000	347.500000	203.000000	42.000000	-45.000000	-68.500000	-46.500000	-75.500000	-140.500000	-83.000000	-21.000000	12.020815	10.606602	-16.263456	-38.890873	-34.648232	-21.920310	-32.526912	-80.610173	-128.693434	-8.485281	104.651804	123.036580	126.572114	117.379726	92.630988	50.204581	22.627417	5.656854
78.500000	-255.250000	-168.500000	181.500000	98.000000	-947.250000	11.000000	-90.500000	35.001786	57.629203	-1182.636092	442.648845	29.344931	-64.700270	7.071068	-63.639610	25.000000	4.500000	6.000000	61.500000	484.500000	-886.000000	275.000000	61.000000	3.000000	24.500000	-9.500000	-24.000000	-17.500000	-3.500000	-16.000000	-23.000000	7.071068	8.485281	-1.414214	4.949747	2.121320	2.121320	3.535534	57.982756	232.638131	35.355339	-434.870670	-115.258405	118.793939	70.710678	33.941125	11.313708	0.707107	0.707107
-144.000000	-360.000000	-35.500000	6.250000	103.500000	-1040.500000	-9.000000	-73.250000	-4.596194	76.721086	-1057.478191	376.534361	-16.617009	52.679455	-64.346717	-49.143921	-16.500000	18.000000	14.500000	45.000000	510.000000	-930.500000	253.500000	49.000000	14.000000	-7.500000	1.000000	38.500000	-34.000000	-13.000000	5.000000	-40.500000	-9.899495	-3.535534	0.707107	9.192388	-0.707107	9.899495	6.363961	40.305087	214.960461	72.124892	-422.142748	-142.835570	115.965512	57.275649	27.577164	9.192388	8.485281	-1.414214
-86.250000	-164.500000	-178.000000	-115.750000	-33.750000	-1155.000000	71.000000	97.750000	24.748737	-0.353553	-892.722311	503.106475	19.091883	-4.949747	-31.819805	39.951533	-3.500000	15.500000	-24.500000	26.000000	565.000000	-1030.500000	285.000000	88.500000	24.000000	12.000000	10.000000	-6.000000	-37.500000	5.500000	38.500000	-12.000000	-1.414214	0.707107	7.071068	2.121320	-14.849242	-1.414214	0.000000	32.526912	213.546248	117.379726	-398.101118	-216.374675	108.894444	77.781746	45.254834	17.677670	9.899495	4.242641
326.250000	846.750000	-2762.750000	-512.000000	-517.250000	2225.750000	-340.250000	-700.000000	-60.104076	-305.116576	367.341973	771.453498	-3.535534	-243.598286	-282.842712	-121.622366	22.000000	-70.000000	-54.000000	-210.500000	-231.000000	369.500000	335.000000	171.000000	14.000000	-12.000000	-80.500000	-79.000000	-59.000000	-130.000000	-59.000000	-39.000000	8.485281	5.656854	-20.506097	-24.748737	-22.627417	-16.970563	-47.376154	-103.237590	-137.885822	-4.949747	121.622366	132.228968	120.915260	116.672619	84.852814	38.183766	11.313708	0.000000
239.250000	-189.750000	-309.250000	-287.000000	46.250000	-927.250000	-5.250000	-59.000000	-20.152543	65.760931	-964.493650	538.461814	13.081475	-9.899495	-63.639610	26.870058	1.500000	-4.000000	5.000000	53.000000	536.500000	-977.500000	315.500000	75.000000	11.000000	19.500000	-16.000000	19.000000	-4.000000	-24.000000	11.000000	-15.000000	4.242641	-2.121320	-4.949747	3.535534	0.000000	4.242641	7.778175	41.719300	212.132034	96.873629	-408.707720	-177.483802	125.157900	87.681241	44.547727	12.020815	7.778175	-2.121320
483.250000	1203.750000	-3035.500000	-934.500000	-419.250000	1889.750000	-178.500000	-784.500000	12.727922	-221.677976	9.545942	861.256059	79.195959	-176.776695	-243.951840	-183.140656	17.000000	-41.000000	-75.500000	-103.000000	-317.500000	281.000000	325.000000	255.000000	72.000000	-10.000000	-49.500000	-66.500000	-70.000000	-116.000000	-98.500000	-31.500000	0.000000	11.313708	-1.414214	-25.455844	-28.991378	-24.041631	-24.748737	-55.861436	-128.693434	-68.589358	75.660426	115.258405	118.086832	112.429978	109.601551	67.175144	33.234019	17.677670
150.500000	-515.250000	-358.500000	118.500000	-20.500000	1167.750000	-258.500000	0.000000	-54.447222	53.033009	643.113617	-236.173665	-178.190909	-40.305087	-25.102291	10.253048	-21.500000	-21.500000	7.000000	38.000000	-788.000000	984.500000	-101.500000	-65.500000	-74.500000	-41.500000	-11.500000	-24.500000	-3.500000	-6.000000	7.500000	-7.000000	-10.606602	-4.242641	-8.485281	-4.949747	1.414214	4.242641	5.656854	31.112698	-101.116270	-297.691955	487.903679	120.915260	-52.325902	-27.577164	-29.698485	-16.263456	-21.920310	-28.284271
32.250000	-372.250000	-299.750000	158.000000	90.250000	938.250000	-160.750000	42.500000	-3.181981	123.036580	977.928678	-266.932810	-49.143921	-68.589358	-9.545942	-8.131728	2.000000	0.500000	22.000000	73.000000	-836.500000	704.500000	-101.000000	-83.500000	-24.000000	-15.500000	-20.000000	-30.000000	-20.500000	14.000000	12.000000	-12.500000	2.121320	-2.121320	1.414214	-2.121320	0.000000	14.142136	12.020815	45.961941	-254.558441	-109.601551	470.933116	24.748737	-43.133514	-33.234019	-33.941125	-23.334524	-10.606602	-6.363961
29.500000	-719.500000	-767.250000	-305.750000	-17.000000	1185.000000	-283.750000	-108.750000	-63.993164	64.700270	458.558748	-230.870364	-143.542677	-32.880465	1.060660	-73.539105	-19.000000	-22.500000	8.000000	41.500000	-726.000000	1049.500000	-117.500000	-44.000000	-45.000000	-62.000000	-27.000000	4.500000	1.500000	-1.000000	-35.500000	-15.500000	-5.656854	-7.071068	-10.606602	-4.242641	2.121320	4.949747	9.192388	29.698485	-54.447222	-345.775216	453.962554	166.170094	-57.275649	-31.112698	-24.748737	-9.192388	-16.970563	-14.142136
461.750000	780.750000	-2975.250000	-641.000000	-463.250000	2117.750000	-359.750000	-732.000000	-38.537320	-230.516811	211.071374	794.788022	-14.849242	-206.828733	-240.416306	-170.412734	23.000000	-63.500000	-66.500000	-134.500000	-265.500000	333.000000	342.500000	206.500000	26.000000	-25.000000	-74.000000	-84.500000	-66.500000	-109.500000	-88.000000	-29.000000	9.192388	6.363961	-14.849242	-25.455844	-26.162951	-19.798990	-28.991378	-70.710678	-126.572114	-35.355339	101.116270	127.986327	128.693434	112.429978	89.095454	55.861436	21.213203	0.000000
143.000000	-384.000000	-491.250000	-52.500000	-39.500000	1258.500000	-178.750000	-39.500000	-15.909903	36.415999	511.591756	-182.079996	-126.572114	-25.809398	-28.284271	-57.982756	6.500000	-22.000000	-8.000000	42.500000	-795.000000	992.500000	-73.000000	-65.500000	-60.500000	-24.500000	-18.500000	-10.000000	-15.000000	-1.000000	-12.500000	-25.500000	0.707107	2.828427	-6.363961	-6.363961	-3.535534	-0.707107	7.071068	30.405592	-94.752309	-323.854906	465.276262	140.714249	-37.476659	-20.506097	-21.213203	-26.162951	-23.334524	-19.798990
-104.500000	-460.000000	-399.500000	-108.500000	91.000000	735.500000	2.500000	-72.500000	-52.679455	155.917045	944.341106	-286.731800	-7.778175	2.828427	-65.053824	-17.677670	-12.000000	-17.500000	30.500000	99.000000	-823.500000	652.000000	-124.500000	-72.000000	-21.000000	3.000000	7.000000	0.000000	-31.500000	-15.500000	1.500000	-3.500000	1.414214	-8.485281	-6.363961	-4.242641	6.363961	14.142136	19.091883	55.861436	-250.315801	-105.358910	461.033621	2.828427	-53.033009	-41.012193	-30.405592	-21.920310	-12.020815	-2.121320
363.500000	883.250000	-2793.500000	-812.750000	-492.000000	2139.250000	-279.500000	-765.750000	-102.176930	-220.970869	274.003878	743.169227	-9.192388	-143.542677	-240.062752	-186.676190	12.500000	-79.000000	-37.500000	-168.000000	-272.000000	354.500000	336.500000	164.500000	35.000000	-26.000000	-45.500000	-54.500000	-59.000000	-116.500000	-91.500000	-40.500000	11.313708	-3.535534	-24.748737	-28.991378	-21.213203	-7.778175	-35.355339	-87.681241	-143.542677	-23.334524	113.137085	130.814755	125.865007	112.429978	78.488853	41.012193	25.455844	0.000000
18.750000	-45.750000	141.750000	-284.500000	-181.250000	-1015.750000	70.250000	281.000000	-44.901281	-18.384776	-1053.942657	448.305699	0.000000	2.474874	69.650018	15.202796	20.000000	-23.500000	-50.000000	52.000000	539.000000	-952.500000	277.000000	67.000000	-8.000000	14.000000	16.500000	-7.000000	-1.500000	46.000000	47.000000	-42.500000	9.192388	-2.121320	-14.849242	-2.828427	-20.506097	-12.020815	2.121320	50.204581	231.223917	75.660426	-427.092496	-153.442172	118.086832	68.589358	37.476659	9.192388	-5.656854	-1.414214
-42.250000	20.750000	-40.500000	-116.000000	35.250000	-1019.250000	143.500000	13.500000	16.970563	22.980970	-1227.890926	401.636652	43.840620	47.376154	-62.578950	62.578950	-15.500000	16.500000	-14.500000	51.000000	460.500000	-901.000000	255.000000	67.000000	23.500000	22.500000	22.500000	8.500000	-21.500000	-24.000000	26.500000	16.000000	-10.606602	1.414214	3.535534	7.071068	-6.363961	-2.828427	1.414214	53.740115	222.738636	29.698485	-441.234631	-114.551299	120.915260	57.275649	33.234019	14.849242	9.899495	4.949747
492.500000	1029.000000	-3097.500000	-755.250000	-628.000000	1983.000000	-148.500000	-837.250000	-42.779960	-271.882557	180.312229	805.394624	103.237590	-218.495995	-301.581042	-181.019336	29.000000	-81.500000	-102.000000	-117.500000	-264.500000	317.500000	324.500000	214.500000	53.000000	27.000000	-63.000000	-86.000000	-76.500000	-139.000000	-86.000000	-38.000000	12.020815	7.778175	-14.849242	-36.769553	-39.597980	-31.112698	-30.405592	-57.982756	-118.086832	-41.012193	98.994949	115.258405	113.844192	114.551299	94.752309	57.275649	27.577164	12.020815
504.500000	797.000000	-3262.500000	-1023.250000	-512.000000	2193.000000	-161.000000	-867.750000	-107.833784	-185.615530	199.404112	818.122546	1.060660	-126.925667	-314.662518	-210.364267	-22.000000	-72.500000	-61.000000	-120.500000	-291.000000	357.000000	360.500000	196.500000	23.000000	-7.500000	-27.500000	-57.000000	-87.000000	-140.000000	-93.500000	-54.000000	-7.071068	-7.071068	-16.970563	-30.405592	-29.698485	-12.727922	-20.506097	-69.296465	-133.643182	-44.547727	106.773124	135.057395	132.228968	121.622366	87.681241	53.033009	22.627417	-2.828427
322.500000	959.750000	-3208.500000	-824.500000	-416.500000	2065.750000	-247.000000	-770.000000	-21.920310	-253.144228	115.611959	922.774349	2.474874	-229.456150	-259.154635	-174.301822	25.500000	-58.500000	-59.500000	-131.500000	-303.500000	306.000000	352.500000	257.500000	27.000000	-5.500000	-55.000000	-91.500000	-75.500000	-120.000000	-100.500000	-32.000000	10.606602	8.485281	-11.313708	-23.334524	-16.263456	-26.870058	-31.819805	-70.710678	-139.300036	-49.497475	91.216775	116.672619	121.622366	127.986327	113.137085	65.760931	20.506097	0.707107
-7.500000	-199.000000	125.750000	-48.500000	45.000000	-1201.000000	16.750000	120.500000	-6.010408	72.478445	-907.925107	379.716341	43.487067	-11.313708	20.506097	64.346717	9.500000	-15.000000	14.000000	46.500000	552.000000	-1009.000000	256.500000	51.500000	20.000000	25.500000	-3.500000	-9.500000	1.500000	6.500000	30.000000	4.000000	1.414214	3.535534	-5.656854	-1.414214	0.707107	7.778175	7.778175	36.769553	207.889394	113.137085	-400.929545	-200.111219	108.894444	60.104076	26.870058	12.020815	9.899495	2.828427
116.750000	-257.000000	-640.750000	813.250000	-128.250000	1035.000000	19.750000	-1047.250000	-24.395184	-27.577164	799.030663	-243.244733	-49.497475	65.407377	-258.093975	-674.226316	-11.000000	-20.500000	-30.000000	43.000000	-804.000000	884.000000	-121.000000	-50.000000	-23.500000	-12.500000	22.000000	16.500000	-74.500000	-92.500000	-125.500000	-322.000000	-12.727922	2.828427	-4.949747	-8.485281	-7.778175	-12.020815	-3.535534	41.719300	-145.663997	-233.345238	494.974747	74.953319	-57.275649	-34.648232	-25.455844	-11.313708	-9.192388	-7.071068
-2756.000000	-1560.250000	72.750000	102.750000	247.000000	-780.250000	82.250000	-150.250000	393.151370	-116.672619	-158.038366	-333.047294	-41.012193	73.892659	-103.591143	-29.698485	220.500000	58.500000	-36.000000	-33.000000	-34.000000	-88.500000	-127.500000	-84.500000	-21.500000	1.500000	16.500000	40.000000	-29.000000	-27.500000	-11.500000	-6.500000	89.095454	65.760931	32.526912	12.020815	-2.828427	-19.798990	-12.727922	-11.313708	-12.727922	-12.727922	-24.748737	-36.769553	-40.305087	-49.497475	-38.890873	-22.627417	-12.020815	-5.656854
-71.500000	-617.250000	-577.250000	-327.250000	79.000000	928.750000	-88.750000	-133.750000	3.889087	63.286057	1169.201063	-288.499567	-41.719300	-16.617009	-24.041631	-55.507882	-6.500000	-4.000000	12.500000	69.000000	-766.500000	645.000000	-114.000000	-73.000000	-28.500000	-8.500000	-17.000000	7.500000	0.500000	-14.500000	-8.000000	-42.500000	-5.656854	3.535534	0.707107	-0.707107	7.071068	0.707107	4.949747	45.961941	-277.185858	-36.062446	470.933116	1.414214	-44.547727	-41.719300	-32.526912	-21.213203	-14.849242	-5.656854
447.500000	781.750000	-3050.000000	-457.500000	-431.500000	2228.250000	-318.000000	-902.000000	-38.890873	-221.324423	224.152850	875.044642	-86.267027	-137.178716	-364.513546	-198.343452	0.500000	-49.500000	-48.000000	-150.000000	-284.500000	347.500000	362.500000	207.000000	17.000000	-40.000000	-44.000000	-68.000000	-92.500000	-155.000000	-93.000000	-34.500000	0.707107	1.414214	-7.071068	-26.162951	-23.334524	-12.020815	-32.526912	-77.781746	-139.300036	-33.941125	107.480231	130.814755	130.107648	127.986327	102.530483	45.961941	21.213203	-9.899495
-178.500000	-233.500000	-55.250000	48.750000	12.000000	-1034.500000	-63.750000	48.750000	-68.235804	38.537320	-1103.793685	429.920923	-2.828427	-3.181981	-18.031223	4.242641	-39.500000	6.000000	11.000000	29.500000	507.500000	-934.500000	269.500000	64.500000	19.500000	-2.500000	-7.000000	-4.500000	-10.000000	-1.500000	23.000000	-14.000000	-10.606602	-15.556349	-4.949747	6.363961	0.707107	6.363961	-2.121320	41.012193	224.152850	60.811183	-428.506709	-143.542677	115.965512	67.175144	33.234019	15.556349	11.313708	-0.707107
48.250000	-311.750000	121.750000	-221.000000	-62.750000	-791.750000	18.750000	101.000000	54.093669	-86.267027	-1006.566503	451.841233	-84.499260	43.133514	70.003571	-47.376154	7.000000	23.500000	-36.500000	15.500000	543.500000	-890.000000	312.500000	39.500000	-63.500000	9.000000	19.000000	8.000000	7.500000	37.500000	10.500000	-46.500000	-1.414214	7.071068	9.899495	4.949747	-12.727922	-14.849242	-18.384776	47.376154	239.002092	71.417785	-414.364574	-128.693434	130.107648	79.903066	26.870058	2.121320	-23.334524	-19.798990
503.750000	997.250000	-3110.750000	-1083.750000	-601.250000	2153.750000	-284.250000	-818.250000	-132.582521	-227.688384	202.232539	824.840060	36.769553	-164.402327	-260.215295	-163.695220	-2.500000	-93.000000	-71.500000	-143.500000	-270.500000	338.500000	354.000000	202.500000	63.500000	-20.500000	-74.500000	-35.000000	-49.000000	-141.000000	-98.500000	-25.000000	0.707107	-4.242641	-29.698485	-32.526912	-32.526912	-16.263456	-28.284271	-75.660426	-128.693434	-37.476659	101.116270	130.107648	129.400541	120.915260	91.216775	53.740115	33.941125	9.192388
457.250000	1161.750000	-3082.750000	-1413.500000	-506.250000	2017.250000	-173.750000	-786.000000	-112.429978	-225.213510	51.618795	823.425847	39.951533	-96.166522	-187.029744	-213.899801	-30.000000	-60.000000	-57.500000	-133.000000	-319.000000	335.000000	335.500000	232.000000	62.000000	-24.500000	-31.500000	-44.500000	-37.000000	-107.500000	-107.000000	-50.500000	-8.485281	-12.727922	-13.435029	-27.577164	-24.748737	-16.970563	-31.112698	-65.053824	-123.743687	-74.246212	87.681241	134.350288	123.036580	115.258405	94.752309	67.882251	35.355339	9.899495
352.000000	600.750000	265.750000	36.000000	15.500000	200.250000	18.750000	-16.500000	83.085047	-129.754094	9.899495	90.863221	-51.265242	47.376154	23.688077	1.767767	5.500000	24.000000	-11.500000	-38.000000	-36.500000	17.500000	47.500000	22.000000	-13.000000	-16.500000	27.000000	11.000000	13.500000	-11.000000	6.500000	5.000000	-9.899495	13.435029	13.435029	4.949747	6.363961	-18.384776	-22.627417	-7.071068	-19.091883	-2.828427	9.192388	5.656854	16.970563	13.435029	8.485281	7.071068	-0.707107	-7.778175
584.000000	989.750000	-2597.500000	-658.250000	-456.000000	2067.250000	-233.500000	-796.750000	-62.225397	-207.182287	103.237590	829.789808	-94.045202	-60.811183	-309.005663	-119.147493	9.000000	-63.000000	-66.500000	-113.500000	-303.500000	333.500000	351.000000	200.500000	-6.000000	-37.000000	-28.000000	-32.000000	-71.000000	-142.000000	-78.000000	-16.500000	2.121320	2.121320	-16.263456	-24.748737	-24.748737	-19.798990	-24.748737	-59.396970	-123.036580	-62.932504	94.045202	130.107648	126.572114	120.915260	94.045202	48.083261	11.313708	-12.727922
90.250000	-194.000000	-223.500000	152.750000	-22.250000	-1320.500000	-58.000000	60.250000	-21.920310	26.516504	-424.617622	501.692261	52.679455	-44.901281	-24.748737	-4.596194	1.500000	-12.500000	-10.000000	22.500000	608.500000	-1063.000000	263.000000	109.500000	55.500000	-5.000000	-11.500000	-36.000000	-34.000000	26.000000	14.000000	-35.500000	-1.414214	0.707107	-7.778175	0.000000	-4.949747	0.707107	5.656854	14.849242	173.241161	197.989899	-294.156421	-322.440692	77.074639	79.903066	46.669048	30.405592	24.041631	13.435029
-278.250000	643.250000	-2838.750000	-552.000000	-458.750000	2005.250000	-350.750000	-840.000000	686.600685	-334.107954	206.121627	794.080915	-48.436815	-171.826948	-278.600072	-191.625938	1090.000000	-240.000000	-112.000000	-172.500000	-282.000000	307.500000	329.500000	209.500000	11.000000	-42.500000	-52.500000	-65.500000	-70.000000	-125.000000	-97.500000	-36.500000	402.343758	211.424928	-91.923882	-72.124892	-52.325902	-29.698485	-41.012193	-88.388348	-147.078210	-26.870058	100.409163	112.429978	120.208153	111.015765	94.045202	50.911688	11.313708	-1.414214
442.250000	1026.250000	-2766.500000	-842.000000	-353.750000	2040.750000	-194.500000	-1091.500000	-18.738330	-200.818326	95.459415	809.283711	-19.798990	-46.669048	-343.300342	-207.535840	8.000000	-37.500000	-53.000000	-130.000000	-319.000000	321.000000	346.000000	207.500000	13.500000	-21.500000	-42.000000	4.000000	-29.500000	-195.000000	-139.000000	-32.500000	-0.707107	4.949747	-7.071068	-16.263456	-21.920310	-14.849242	-25.455844	-72.124892	-141.421356	-56.568542	91.216775	127.986327	129.400541	115.258405	91.923882	53.033009	16.263456	-2.828427
285.750000	857.250000	-3093.500000	-943.250000	-482.750000	2057.250000	-222.000000	-1068.750000	31.112698	-317.137391	160.159686	760.139790	67.528698	-118.440386	-325.976226	-278.953625	32.500000	-42.500000	-96.000000	-138.500000	-297.500000	351.000000	330.500000	182.500000	67.000000	-12.500000	-67.500000	-16.000000	-57.500000	-169.500000	-128.500000	-68.000000	5.656854	16.263456	-3.535534	-22.627417	-29.698485	-36.769553	-41.012193	-61.518290	-125.157900	-55.154329	103.944697	132.228968	123.036580	111.015765	84.145707	48.083261	31.819805	14.849242
-8.500000	-372.250000	-423.250000	-257.500000	-28.000000	890.250000	-113.250000	-53.500000	-26.516504	72.478445	688.722005	-268.347023	-45.608387	-46.669048	15.556349	-21.920310	21.000000	-35.500000	5.000000	73.500000	-825.000000	860.000000	-133.000000	-50.500000	-22.500000	3.000000	-32.000000	-14.000000	21.500000	-9.500000	-12.500000	-3.500000	9.899495	2.828427	-10.606602	-12.727922	1.414214	1.414214	9.899495	48.790368	-144.956890	-252.437121	480.832611	69.296465	-57.982756	-42.426407	-24.041631	-13.435029	-9.192388	-8.485281
-162.250000	-422.000000	-255.250000	63.250000	49.750000	913.000000	-317.250000	-60.750000	66.821591	12.727922	1123.592675	-260.215295	-78.135299	-67.175144	2.474874	-24.748737	38.000000	-4.500000	-14.000000	62.000000	-786.000000	643.000000	-117.500000	-57.500000	-30.500000	-30.000000	-52.500000	6.500000	20.000000	-27.500000	-0.500000	-16.500000	7.778175	17.677670	1.414214	-0.707107	2.121320	-10.606602	2.121320	43.133514	-282.842712	-43.840620	465.276262	4.242641	-47.376154	-39.597980	-27.577164	-12.727922	-8.485281	-12.020815
-192.500000	-360.750000	-286.750000	-199.250000	167.000000	-270.750000	23.750000	-26.750000	42.072853	4.596194	-457.144534	113.844192	22.627417	-1.767767	-36.769553	1.060660	3.000000	34.500000	22.500000	-149.000000	933.000000	-455.500000	87.500000	-8.500000	3.500000	13.500000	2.500000	3.000000	-9.000000	-18.000000	10.500000	-4.000000	2.828427	0.000000	8.485281	13.435029	12.727922	4.949747	43.840620	-197.989899	248.901587	148.492424	-366.281313	33.234019	50.204581	21.213203	4.242641	-6.363961	4.242641	-2.121320
35.500000	-509.000000	-463.500000	25.500000	-9.000000	1006.000000	-94.500000	-189.500000	-25.809398	95.105862	327.390440	-312.541197	-87.681241	35.355339	-111.015765	-9.899495	-3.000000	-12.500000	-0.500000	62.000000	-722.000000	1038.000000	-143.500000	-70.500000	-41.000000	-27.000000	8.500000	19.500000	-46.500000	-32.500000	-15.500000	12.500000	0.000000	-1.414214	-4.949747	-5.656854	-7.778175	8.485281	14.849242	36.062446	-45.254834	-366.281313	429.213816	173.241161	-62.225397	-43.133514	-34.648232	-16.970563	-14.142136	-12.727922
-171.750000	-299.000000	58.000000	-261.750000	-34.250000	-1310.000000	1.000000	122.250000	-19.091883	60.457630	-538.108260	542.350901	-59.396970	78.488853	5.303301	14.142136	-2.500000	-12.500000	-1.000000	27.500000	576.000000	-1076.000000	285.000000	102.000000	-5.500000	-21.500000	14.000000	26.000000	-12.000000	25.500000	28.000000	-28.000000	4.949747	-4.242641	-1.414214	-6.363961	-9.192388	9.192388	8.485281	17.677670	168.998521	178.898016	-312.541197	-313.955411	84.852814	89.095454	50.911688	18.384776	-1.414214	-3.535534
150.500000	1041.500000	-2698.500000	-609.000000	-529.500000	1843.500000	-223.500000	-880.000000	-99.702056	-179.605122	31.112698	819.536759	-28.284271	-59.396970	-326.683333	-211.424928	21.000000	-111.000000	-48.000000	-112.000000	-325.500000	296.500000	316.500000	233.500000	37.000000	-45.000000	-28.500000	-22.500000	-82.500000	-138.500000	-110.000000	-39.000000	12.020815	3.535534	-26.870058	-42.426407	-20.506097	-14.849242	-21.920310	-62.932504	-132.228968	-69.296465	84.145707	113.137085	111.015765	111.722871	101.116270	60.811183	24.041631	2.828427
-110.250000	-208.500000	-447.250000	81.250000	135.750000	852.500000	-154.750000	-84.250000	-31.466252	123.743687	881.762156	-147.785317	-48.083261	-85.206367	2.121320	-38.537320	-17.500000	-6.000000	40.500000	73.500000	-859.500000	648.500000	-93.000000	-18.000000	-15.000000	-22.000000	-11.500000	-36.000000	-13.000000	5.000000	-22.500000	-6.000000	-3.535534	-5.656854	-2.121320	-0.707107	13.435029	12.727922	10.606602	43.840620	-264.457936	-116.672619	454.669660	5.656854	-43.840620	-26.870058	-7.071068	-8.485281	-9.899495	-2.828427
-93.500000	-279.750000	-458.250000	-20.750000	-260.000000	932.250000	-168.750000	-127.750000	13.081475	-60.457630	886.358350	-218.495995	-77.781746	-20.152543	-89.449008	54.447222	36.500000	-35.000000	-65.500000	51.000000	-797.000000	794.500000	-125.500000	-28.500000	-19.500000	-29.500000	-21.000000	7.500000	-10.500000	-49.000000	4.000000	14.000000	13.435029	9.899495	-4.949747	-19.091883	-24.748737	-19.798990	-4.949747	50.204581	-171.119841	-183.847763	489.317893	40.305087	-59.396970	-36.062446	-16.970563	-6.363961	-5.656854	-9.192388
-229.250000	-274.000000	-589.750000	-249.250000	-117.750000	1096.000000	-219.250000	-41.750000	82.024387	-129.046988	738.926586	-253.144228	-40.305087	-68.235804	10.606602	-10.253048	22.500000	10.500000	-45.000000	-12.500000	-800.500000	943.500000	-125.000000	-45.000000	-2.000000	-30.000000	-42.500000	-9.000000	9.000000	4.000000	-15.000000	2.500000	3.535534	12.727922	13.435029	-5.656854	-11.313708	-21.213203	-19.091883	19.798990	-129.400541	-264.457936	496.388960	98.287843	-57.275649	-36.062446	-26.162951	-7.778175	-2.121320	-0.707107
38.000000	-139.000000	-20.750000	-313.000000	-93.000000	-1149.500000	-6.750000	21.500000	-1.414214	-14.849242	-667.862355	487.550126	10.253048	7.778175	51.265242	-50.558135	14.500000	-13.500000	-16.000000	6.000000	602.500000	-1041.000000	287.000000	79.500000	15.500000	8.000000	-11.500000	17.500000	25.500000	6.000000	-8.000000	-34.500000	8.485281	2.121320	-2.828427	-6.363961	-12.020815	0.707107	-5.656854	21.213203	200.818326	159.099026	-357.088924	-252.437121	102.530483	79.903066	39.597980	17.677670	7.778175	1.414214
-171.500000	-414.250000	-473.500000	114.000000	74.500000	916.750000	-112.000000	-210.000000	16.970563	45.961941	1147.987859	-296.984848	-10.960155	-22.980970	-86.974134	-21.213203	11.500000	-0.500000	17.500000	42.500000	-786.000000	647.500000	-113.500000	-83.500000	1.500000	-14.000000	-17.000000	0.500000	-33.500000	-27.500000	-34.000000	7.000000	6.363961	2.828427	2.121320	-1.414214	6.363961	4.242641	-0.707107	33.941125	-287.792460	-38.890873	468.811796	4.242641	-44.547727	-41.012193	-36.062446	-22.627417	-3.535534	1.414214
119.250000	-172.500000	41.000000	-149.250000	-109.250000	-1354.500000	-20.500000	155.750000	-79.195959	68.942911	-418.607214	472.347330	47.729708	-39.244426	59.750523	41.012193	-27.000000	-27.000000	-19.000000	50.500000	595.500000	-1056.500000	270.000000	73.000000	43.000000	3.500000	-16.000000	-18.500000	11.500000	33.000000	17.500000	-12.500000	-5.656854	-11.313708	-9.899495	-8.485281	-12.727922	2.828427	16.970563	23.334524	169.705627	194.454365	-287.085353	-327.390440	74.246212	85.559921	35.355339	18.384776	16.263456	12.020815
-105.500000	-548.500000	-393.500000	-11.750000	114.000000	1057.000000	-75.000000	-80.250000	4.596194	51.265242	281.782052	-263.397276	-130.461201	-4.596194	-71.417785	28.637825	-3.500000	10.000000	24.500000	21.000000	-722.500000	1055.000000	-130.000000	-75.500000	-71.500000	-11.000000	2.500000	0.000000	-20.500000	-23.500000	8.500000	-7.000000	-2.828427	-0.707107	0.707107	6.363961	7.778175	8.485281	0.707107	23.334524	-43.133514	-376.180808	422.849855	183.847763	-62.932504	-31.819805	-28.284271	-26.162951	-25.455844	-24.748737
288.000000	1307.750000	-2800.500000	-771.500000	-493.000000	2113.250000	-68.000000	-806.500000	-8.485281	-266.579257	99.702056	840.396409	53.386562	-134.703842	-306.177236	-140.714249	33.500000	-50.500000	-72.000000	-163.000000	-345.000000	330.000000	372.500000	200.000000	20.500000	17.000000	-28.500000	-65.000000	-71.500000	-134.500000	-93.000000	-20.000000	14.849242	7.071068	-7.778175	-26.870058	-32.526912	-18.384776	-36.769553	-84.852814	-155.563492	-57.982756	97.580736	127.279221	135.764502	125.157900	91.216775	50.204581	14.142136	4.949747
610.500000	1018.500000	-2840.250000	-666.500000	-580.500000	2214.000000	-223.250000	-818.000000	-53.740115	-304.055916	346.128769	771.099945	0.353553	-113.844192	-322.794246	-155.209938	26.000000	-76.000000	-75.500000	-172.500000	-237.000000	358.500000	339.500000	181.000000	25.500000	-13.000000	-41.000000	-46.000000	-81.500000	-147.000000	-68.000000	-40.500000	6.363961	9.192388	-19.091883	-30.405592	-30.405592	-24.041631	-42.426407	-84.145707	-134.350288	-8.485281	118.793939	129.400541	126.572114	113.137085	84.852814	43.840620	21.213203	-2.121320
72.500000	-184.000000	-559.750000	-356.500000	-11.000000	-905.500000	30.750000	99.000000	34.294679	61.871843	-1191.828480	460.680068	98.994949	-51.972348	-13.081475	1.767767	28.000000	-5.500000	-19.500000	68.000000	476.500000	-881.000000	275.500000	78.000000	52.500000	24.500000	-21.000000	-19.500000	-32.000000	20.500000	29.500000	-26.000000	7.778175	10.606602	-0.707107	-2.828427	-14.142136	2.121320	8.485281	57.982756	231.223917	31.112698	-434.870670	-111.015765	121.622366	68.589358	38.890873	19.091883	18.384776	14.849242
567.250000	-3121.250000	-912.250000	210.500000	2010.750000	-264.750000	-693.750000	63.500000	195.161472	742.108567	9.192388	-149.553084	-274.357431	-172.887608	-24.041631	57.982756	-308.000000	341.000000	310.000000	195.500000	42.500000	-28.500000	-43.000000	-71.500000	-97.000000	-100.000000	-79.500000	-48.000000	-3.000000	-10.000000	25.500000	18.500000	-153.442172	-38.890873	106.066017	127.279221	116.672619	102.530483	86.974134	49.497475	24.041631	6.363961	-5.656854	-13.435029	-17.677670	-13.435029	-22.627417	-26.162951	-31.112698	-35.355339
129.750000	-380.250000	-502.500000	-246.250000	45.750000	900.250000	-111.000000	-9.750000	7.424621	58.689863	1096.722618	-242.891179	-94.398755	6.010408	-50.911688	-3.889087	-7.000000	1.500000	4.500000	67.500000	-776.500000	672.500000	-134.000000	-36.500000	-23.500000	-31.000000	7.500000	-3.000000	-29.000000	3.000000	10.000000	-17.500000	-5.656854	1.414214	2.828427	-2.121320	0.000000	2.121320	4.242641	47.376154	-252.437121	-70.710678	473.054437	8.485281	-55.154329	-42.426407	-19.091883	-8.485281	-4.949747	-12.727922
-47.000000	-208.000000	-149.500000	105.000000	-22.500000	1108.000000	-212.500000	-19.500000	10.253048	-63.286057	794.788022	-241.123412	-84.852814	-73.539105	59.043416	-101.469823	1.500000	2.000000	-11.000000	4.500000	-831.000000	877.000000	-96.500000	-64.500000	-43.000000	-29.000000	-27.500000	-10.500000	3.500000	32.000000	-30.500000	-31.000000	-2.828427	3.535534	0.000000	2.828427	4.242641	-12.727922	-14.849242	25.455844	-164.755880	-229.809704	495.681854	75.660426	-41.719300	-33.941125	-25.455844	-23.334524	-22.627417	-8.485281
-182.750000	-135.250000	118.250000	-365.250000	98.250000	-1310.750000	55.750000	50.250000	27.930718	29.698485	-750.947402	534.926280	-45.254834	92.277435	27.577164	-11.667262	1.500000	18.000000	10.500000	11.500000	556.000000	-1085.000000	289.000000	101.500000	-4.000000	-9.000000	26.500000	29.000000	6.000000	17.000000	3.000000	-20.500000	0.707107	2.828427	4.242641	8.485281	2.121320	7.071068	-1.414214	19.091883	182.433550	147.078210	-359.917352	-277.892965	96.873629	85.559921	50.204581	21.213203	2.121320	-4.949747
105.250000	771.000000	-3111.500000	-798.750000	-473.250000	2182.000000	-219.000000	-889.250000	-13.435029	-280.367839	156.977705	855.599205	-13.788582	-112.076425	-347.896536	-157.331259	43.500000	-51.500000	-70.000000	-162.500000	-304.500000	330.500000	375.500000	205.500000	7.000000	-17.500000	-34.500000	-53.000000	-90.000000	-149.000000	-100.000000	-12.500000	16.970563	9.192388	-12.727922	-21.920310	-27.577164	-21.920310	-40.305087	-79.195959	-140.714249	-46.669048	98.994949	127.986327	137.885822	124.450793	95.459415	48.083261	9.899495	-1.414214
-118.250000	-517.000000	-149.750000	-29.500000	152.250000	1015.000000	-42.250000	30.500000	31.112698	5.303301	433.456457	-413.657467	-105.358910	51.265242	-70.003571	66.468037	-17.000000	34.000000	29.500000	-1.000000	-746.500000	1075.500000	-155.500000	-119.500000	-44.500000	-29.500000	20.500000	16.000000	-27.000000	-15.000000	35.000000	-0.000000	-5.656854	-2.828427	12.020815	10.606602	12.727922	4.949747	-9.899495	18.384776	-61.518290	-357.796031	458.205194	171.826948	-65.053824	-51.618795	-53.033009	-31.112698	-19.091883	-14.142136
292.250000	1069.000000	-3002.000000	-764.000000	-378.250000	1991.500000	-229.500000	-833.500000	24.748737	-259.861742	22.273864	843.931943	39.951533	-150.260191	-313.601857	-127.632774	24.500000	-30.500000	-84.500000	-126.000000	-331.000000	315.500000	348.500000	223.000000	57.500000	-15.000000	-66.500000	-56.000000	-79.500000	-134.000000	-102.500000	37.000000	2.121320	12.727922	-2.121320	-14.142136	-24.748737	-31.112698	-27.577164	-67.175144	-132.228968	-74.246212	83.438600	126.572114	125.865007	120.915260	96.873629	60.104076	29.698485	12.020815
640.000000	1036.000000	-3037.250000	-921.500000	-574.500000	2176.500000	-417.250000	-740.500000	-90.156115	-285.317586	317.844498	864.438040	-56.214989	-124.450793	-277.185858	-140.714249	4.000000	-79.500000	-69.500000	-167.000000	-223.000000	335.500000	338.000000	245.500000	42.000000	-70.500000	-60.000000	-40.000000	-64.000000	-126.000000	-79.000000	-29.000000	0.707107	0.707107	-21.920310	-29.698485	-26.870058	-23.334524	-38.183766	-84.852814	-128.693434	-8.485281	109.601551	120.208153	116.672619	120.915260	101.823376	71.417785	31.819805	0.707107
408.250000	769.000000	-3126.750000	-1057.000000	-612.250000	2165.000000	-237.750000	-827.500000	-65.760931	-235.113005	261.629509	811.758585	-34.294679	-60.811183	-346.835876	-152.381511	32.500000	-87.500000	-80.000000	-141.500000	-254.000000	354.000000	332.000000	207.000000	36.500000	-43.000000	-38.500000	-21.500000	-90.500000	-144.000000	-83.500000	-22.000000	16.970563	4.949747	-20.506097	-38.183766	-39.597980	-16.970563	-28.991378	-73.539105	-125.865007	-28.284271	108.894444	131.521861	121.622366	114.551299	96.873629	48.790368	22.627417	2.121320
-199.250000	-242.500000	-253.750000	119.500000	-78.250000	1032.000000	17.750000	-130.500000	-13.081475	-23.334524	404.111525	-354.614051	-60.811183	54.093669	-121.622366	45.254834	13.000000	-28.500000	0.000000	3.000000	-755.500000	1049.000000	-146.000000	-88.500000	-35.000000	-14.000000	21.500000	12.000000	-48.500000	-41.500000	3.000000	33.000000	3.535534	4.949747	-7.071068	-9.192388	0.707107	-2.121320	-7.778175	17.677670	-68.589358	-354.967604	449.719913	168.291414	-60.811183	-48.083261	-43.133514	-21.213203	-15.556349	-8.485281
101.500000	-84.750000	-272.000000	-204.000000	-93.000000	-1242.750000	228.500000	-201.500000	21.566757	-7.424621	-808.576604	439.113311	92.277435	78.135299	-39.244426	-210.364267	9.500000	-5.000000	-45.000000	51.500000	590.500000	-1043.000000	262.500000	74.500000	44.500000	32.000000	41.000000	1.500000	-42.500000	5.000000	-38.000000	-89.500000	-0.707107	7.071068	0.000000	-2.828427	-17.677670	-10.606602	4.242641	41.719300	214.253355	135.764502	-386.787409	-231.223917	100.409163	70.003571	34.648232	19.798990	18.384776	12.020815
-189.500000	-2988.250000	-254.250000	-118.000000	2243.500000	-310.750000	-675.750000	88.000000	932.673844	461.033621	-46.669048	-191.979491	-412.243253	-7.424621	49.497475	9.192388	254.500000	357.500000	256.500000	71.500000	-4.500000	-20.500000	-49.500000	-80.000000	-146.500000	-133.500000	-49.500000	39.000000	37.000000	15.000000	-3.500000	8.500000	34.648232	123.036580	126.572114	123.036580	103.237590	77.074639	37.476659	16.970563	6.363961	-8.485281	-4.949747	-9.899495	-14.142136	-21.920310	-27.577164	-30.405592	-47.376154	-55.154329
-125.750000	-320.500000	-220.500000	231.250000	49.750000	820.500000	-172.500000	-108.750000	19.091883	61.164737	1120.764248	-339.411255	-21.920310	-60.104076	21.566757	-61.518290	20.500000	-5.500000	11.500000	57.000000	-799.500000	652.500000	-130.500000	-84.500000	0.000000	-24.000000	-25.500000	-23.500000	10.500000	-2.000000	-40.500000	-0.500000	9.899495	3.535534	0.707107	-4.242641	0.707107	4.242641	2.828427	41.012193	-282.135606	-52.325902	472.347330	0.707107	-51.618795	-46.669048	-43.133514	-15.556349	0.000000	0.000000
281.500000	885.500000	-2768.000000	-761.250000	-442.500000	1915.500000	-134.500000	-748.750000	-79.195959	-202.232539	188.797511	711.349422	11.667262	-113.490638	-235.466558	-151.674405	17.500000	-71.500000	-45.000000	-135.000000	-286.000000	325.000000	295.000000	198.000000	29.000000	-15.500000	-24.000000	-56.500000	-73.500000	-116.500000	-104.500000	0.000000	7.778175	1.414214	-22.627417	-24.748737	-19.798990	-12.727922	-28.284271	-72.124892	-137.178716	-38.183766	101.823376	120.208153	112.429978	96.873629	83.438600	53.740115	18.384776	4.242641
451.500000	-424.750000	-238.250000	-104.250000	34.500000	916.750000	23.250000	-59.250000	-19.091883	107.480231	798.323556	-358.856691	-26.162951	-19.445436	-8.131728	-10.606602	-3.500000	-12.500000	-0.500000	93.500000	-789.500000	876.500000	-147.500000	-99.000000	-37.000000	15.000000	7.500000	-13.000000	-4.500000	-14.000000	-16.000000	13.000000	-4.242641	0.707107	-4.242641	-3.535534	-2.828427	3.535534	16.970563	55.861436	-136.471609	-231.931024	490.732106	74.246212	-59.396970	-50.204581	-39.597980	-32.526912	-20.506097	-6.363961
355.750000	854.250000	-2830.250000	-781.500000	-473.250000	1980.750000	-218.250000	-876.500000	-63.286057	-198.697006	193.747258	754.836489	-14.495689	-76.367532	-342.946789	-142.835570	11.500000	-65.000000	-56.000000	-131.000000	-270.500000	317.500000	311.500000	207.000000	38.500000	-46.000000	-43.000000	-13.000000	-82.500000	-156.500000	-93.500000	-20.500000	4.242641	2.121320	-16.263456	-28.991378	-28.284271	-12.727922	-25.455844	-72.124892	-132.936075	-33.234019	97.580736	120.915260	117.379726	103.944697	89.095454	53.740115	18.384776	9.192388
28.000000	-177.500000	-288.000000	-223.250000	21.500000	-1344.500000	39.500000	-21.250000	4.596194	23.688077	-445.477272	559.321464	59.750523	-13.081475	-48.436815	-58.689863	0.000000	5.500000	-10.000000	25.500000	593.000000	-1085.000000	283.000000	110.000000	39.000000	18.500000	-11.000000	1.500000	-18.500000	-1.000000	5.500000	-56.500000	0.000000	0.000000	0.707107	4.242641	-4.242641	0.000000	5.656854	16.263456	164.755880	197.282792	-293.449314	-335.875721	76.367532	93.338095	52.325902	26.870058	17.677670	9.192388
-29.500000	-309.000000	-493.000000	-186.500000	14.500000	846.000000	-99.500000	-7.000000	29.698485	53.033009	770.039285	-265.872150	-6.717514	-73.892659	-5.303301	28.637825	12.500000	1.500000	-18.500000	65.500000	-824.000000	815.000000	-135.500000	-52.500000	-6.000000	2.500000	-31.000000	-15.500000	4.500000	-13.000000	5.500000	16.000000	2.828427	4.949747	3.535534	-2.828427	-6.363961	-2.828427	11.313708	41.719300	-168.998521	-215.667568	480.125504	53.033009	-62.932504	-38.183766	-26.870058	-10.606602	-2.121320	-2.121320
-232.000000	-559.500000	-300.250000	78.000000	237.000000	775.000000	-142.750000	-75.000000	83.438600	21.920310	1142.331005	-301.581042	-74.953319	-59.750523	2.828427	-30.405592	1.500000	49.500000	18.000000	33.000000	-748.500000	609.000000	-150.500000	-59.000000	-27.500000	-22.500000	-11.000000	-25.500000	-0.500000	-10.500000	-15.000000	4.000000	-3.535534	5.656854	16.263456	18.384776	13.435029	-0.707107	-4.949747	33.234019	-277.892965	-26.870058	454.669660	-4.949747	-58.689863	-49.497475	-26.162951	-19.091883	-12.727922	-7.778175
-211.750000	-237.000000	-98.500000	-50.500000	-48.250000	-1123.000000	65.500000	-36.000000	30.405592	-38.537320	-867.620021	379.009235	78.488853	-20.506097	-27.223611	27.223611	21.500000	5.500000	-28.000000	10.500000	575.500000	-989.500000	251.000000	61.000000	33.000000	19.000000	3.500000	-1.500000	-21.500000	-19.000000	11.000000	5.500000	9.192388	5.656854	0.000000	3.535534	-10.606602	-7.778175	-5.656854	26.162951	214.960461	119.501046	-398.808225	-190.211724	110.308658	56.568542	29.698485	12.727922	7.071068	14.142136
-213.000000	-459.000000	-396.750000	10.750000	158.500000	838.000000	-67.750000	5.250000	60.457630	49.851028	919.238816	-314.662518	-15.202796	-59.396970	-26.870058	-56.922096	22.500000	19.000000	8.500000	41.000000	-825.500000	764.500000	-138.000000	-78.000000	-27.000000	1.500000	-12.500000	-28.500000	-19.000000	4.000000	10.500000	-43.000000	5.656854	9.192388	6.363961	9.192388	7.071068	0.707107	5.656854	29.698485	-214.960461	-156.270599	485.075252	33.234019	-60.104076	-43.133514	-35.355339	-18.384776	-11.313708	-5.656854
171.500000	-562.250000	-557.000000	-127.250000	100.000000	962.750000	-113.000000	-177.750000	-8.131728	94.398755	749.886741	-293.449314	-54.447222	1.414214	-82.731493	-28.637825	10.000000	-7.500000	28.500000	56.000000	-801.500000	898.000000	-142.000000	-69.000000	-16.500000	-20.500000	-15.000000	5.000000	-17.000000	-28.000000	-20.000000	3.500000	8.485281	-1.414214	-2.828427	-0.707107	7.778175	11.313708	6.363961	43.133514	-133.643182	-250.315801	490.732106	82.024387	-62.225397	-42.426407	-28.284271	-22.627417	-9.899495	-4.949747
-106.750000	-514.250000	-505.250000	-108.000000	-11.750000	884.250000	-147.750000	-36.000000	-18.031223	71.417785	1000.556095	-249.255140	-65.053824	-88.034794	12.020815	-12.727922	20.000000	-19.500000	-7.000000	73.000000	-801.500000	707.500000	-123.500000	-51.000000	-27.500000	-13.500000	-26.000000	-24.500000	-0.500000	0.500000	0.000000	-17.000000	11.313708	1.414214	-8.485281	-4.949747	-4.242641	1.414214	10.606602	47.376154	-231.223917	-113.137085	477.297077	16.970563	-54.447222	-38.183766	-24.041631	-14.142136	-11.313708	-9.192388
818.000000	-697.000000	-3089.000000	-213.500000	-867.000000	3361.000000	-473.500000	-780.500000	-194.454365	-569.928066	1052.881997	113.137085	-124.097240	-222.385083	-429.920923	0.707107	-24.000000	-96.000000	-88.500000	-308.500000	-406.500000	1437.500000	135.000000	-42.000000	-61.000000	-41.500000	-72.000000	-71.500000	-127.000000	-174.000000	-47.000000	32.000000	5.656854	-22.627417	-31.819805	-31.819805	-20.506097	-46.669048	-101.116270	-91.923882	18.384776	-270.821897	498.510281	356.381818	57.982756	33.941125	-6.363961	-21.920310	-25.455844	-16.970563
[truncated: 327 more rows]
[truncated: 14 more columns]
