# Supplementary material for: Low-latency single channel real-time neural spike sorting system based on template matching
Source: PLoS One. 2019 Nov 22;14(11):e0225138. doi: 10.1371/journal.pone.0225138 (PMC6874356; doi:10.1371/journal.pone.0225138)
Supplement: S1 Code — There is a readme file to indicate how to use this program. (ZIP) [file pone.0225138.s004.zip › SpikeSorting/readme.txt]

This program was designed for two functions: 1) Perform spike sorting using the superparamagnetic clustering algorithm, and 2) generate cluster templates for the FPGA hardware platform. 
1. To perform spike sorting: The input file format is based on a 16-bit integer rawdata format. We have included an example data file ¡®C_Easy1_noise005.dat ¡® using the rawdata format to demonstrate how the program works. The main python file to execuate the program is ¡®spikeSorting .py¡¯ and can be run by a computer installed with a typical ¡°Anaconda¡± 2.7 python distribution. After running the file, the program will generate two figures. Figure 1 shows the number of spikes in the first three cluster groups against the tempature. By clicking the mouse on the figure to select a temperature, Fig. 2 will display the spike sorting results at this temperature for the clusters.
2. To generate templates:  Run the ¡®GenerateTemplate.py¡¯ file will generate the templates for FPGA hardware platform. Note that all the files required to generate the templates are generated by running through step 1.
