# Supplementary material for: Low-latency single channel real-time neural spike sorting system based on template matching
Source: PLoS One. 2019 Nov 22;14(11):e0225138. doi: 10.1371/journal.pone.0225138 (PMC6874356; doi:10.1371/journal.pone.0225138)
Supplement: S1 Code — There is a readme file to indicate how to use this program. (ZIP) [file pone.0225138.s004.zip › SpikeSorting/superparamagnetic.py]

__author__ = 'Panke'

import csv as csvreader
import matplotlib.pyplot as plt
import numpy as np
from scipy.spatial import distance
from matplotlib.widgets import Cursor
from random import randint,random
from multiprocessing import *
class DataPoints(object):
    state=[]
    vector=[]
    counter=0
    def __init__(self):
        self.counter=0

    def add(self, state,vec):
        self.state.append(state)
        self.vector.append(vec)
        self.counter+=1


def ptsdist(vec1,vec2):
    return distance.euclidean(vec1,vec2)

def inter2neighbors(D,K,M,kavg,kval):
    J= [[0.0 for i in range(0,K)] for j in range(0,len(D))]
    a=0
    for (indexi,indexj),content in np.ndenumerate(M):
        if (indexj!=0) & (content>=0):
            a+=D[indexi][indexj]
    a/= np.sum(kval)
    for (indexi,indexj),content in np.ndenumerate(D):
        if (indexj!=0) & (M[indexi][indexj]>=0):
            J[indexi][indexj]=np.exp(- pow(D[indexi][indexj],2)/ (2*pow(a,2)) )/kavg

    return J,a


def knearestneighbors(Indata_vec,Neighbors_no):

    from sklearn.neighbors import NearestNeighbors

    nbrs=NearestNeighbors(n_neighbors=Neighbors_no, algorithm='kd_tree').fit(Indata_vec)

    dist, indices = nbrs.kneighbors(Indata_vec)

    kvalue=[0 for i in range (0,len(Indata_vec))]
    redindices=[[-1 for i in range (0,Neighbors_no)] for j in range (0,len(Indata_vec)) ]
    for i in range (0, len(Indata_vec)):
        tempcount=1
        redindices[i][0]=i
        for j in range (1,Neighbors_no):
            tempint=indices[i][j]
            if i in indices[tempint] :
                #redindices[i][tempcount]=tempint
                redindices[i][j]=tempint #modify by wpk
                tempcount+=1

        kvalue[i]=tempcount-1

    return indices,dist, redindices,np.average(kvalue),kvalue

#wolffalg -- original working version
def wolffalg(Jij,neigh,K,temperature,Q,Mneigh,kavg,kvalue,WC_state_init,mpqueue):
    from collections import Counter
    q=Q
    iterations=300
    DataPoints=len(Jij)
    Pij=[[0.0 for i in range(0,K) ] for j in range (0,DataPoints)]
    cij=[[0 for i in range (0,K)] for j in range (0,DataPoints)]
    Gij=[[0.0 for i in range (0,K)] for j in range (0,DataPoints)]
    mx=[0 for i in range (0,iterations)]


    for (i,j), x in np.ndenumerate(Jij):
        Pij[i][j]=1-np.exp(-x/temperature)

    #WC_state=[x for x in WC_state_init]
    WC_state=[1 for x in range(0,DataPoints)]  ###for better effect using all initial state 1
    # for i in range (0,DataPoints):
    #      print Pij[i]

    for M in range (0,iterations):
        TempIncludeFlag=[-1 for i in range (0,DataPoints)]
        group=1
        # for i in range (0,DataPoints):

        oldset=[]
        imset=[]
        newset=[]
        randompoint=randint(0,DataPoints-1)
        temppoint=Mneigh[randompoint][0]              #starting points to search
        tempstate=WC_state[temppoint]


        oldset.append(temppoint)
        TempIncludeFlag[temppoint]=group
        imset=assignbond(temppoint,tempstate,Pij[temppoint],WC_state,Mneigh[temppoint])
        for j in imset:
            newset.append(j)

        while (len(newset)>0):
            imset=[]
            temppoint=newset[0]
                    # tempstate=WC_state[temppoint]
            newset.remove(temppoint)
            if TempIncludeFlag[temppoint]<0:
                oldset.append(temppoint)
                TempIncludeFlag[temppoint]=group
                imset=assignbond(temppoint,tempstate, Pij[temppoint],WC_state,Mneigh[temppoint])
                for j in imset:
                    newset.append(j)

                # group+=1


        randomspin=randint(1,q)
        # temparray=[randint(1,q) for i in range (0,DataPoints)]
        for i in range (0,DataPoints):
            if TempIncludeFlag[i]==1:
                WC_state[i]=randomspin
        tempvalue=Counter(WC_state).most_common()
        mx[M]=(q*tempvalue[0][1]-DataPoints)/float((q-1)*DataPoints)
        for i in range (0,DataPoints):
            tempstate=WC_state[Mneigh[i][0]]
            for j in range (1,K):
                if (WC_state[Mneigh[i][j]] == tempstate) & (Mneigh[i][j]>=0) :
                    cij[i][j]+=1
    m1=0
    m2=0
    
    for i in mx:
       m1+=pow(i,2)
       m2+=i
    m1/=iterations
    m2=pow(m2/iterations,2)

    chi= (m1-m2)

    for (indexi,indexj),content in np.ndenumerate(cij):
        Gij[indexi][indexj]=float((Q-1)*content/float(iterations) +1.0)/float(Q)

    group=1
    clustergroup=[-1 for i in range (0,DataPoints)]

    # for i in range(0,DataPoints):
    #     if clustergroup[i]<0:
    #         clustergroup[i]=group
    #
    #         newset=[]
    #         newset=findfriend(Gij[i],Mneigh[i],clustergroup)
    #
    #         while (len(newset)>0):
    #             temppoint=newset[0]
    #             newset.remove(temppoint)
    #             if clustergroup[temppoint]<0:
    #                 clustergroup[temppoint]=group
    #
    #                 imset=[]
    #                 imset=findfriend(Gij[temppoint],Mneigh[temppoint],clustergroup)
    #
    #                 for j in imset:
    #                     newset.append(j)
    #         group+=1

################for culster step1######################################
    for i in range(0,DataPoints):
        if clustergroup[i]<0:
            newset=findfriend(Gij[i],Mneigh[i],clustergroup)
            if len(newset)>0:
                clustergroup[i]=group
            while (len(newset)>0):
                temppoint=newset[0]
                newset.remove(temppoint)
                if clustergroup[temppoint]<0:
                    clustergroup[temppoint]=group
                    imset=findfriend(Gij[temppoint],Mneigh[temppoint],clustergroup)

                    for j in imset:
                        newset.append(j)
            group+=1

################for culster step2######################################
    for i in range(0,DataPoints):
        if clustergroup[i]<0:
           mutuset=[]
           mutuG=[]
           for j in range(1,K):
               if Mneigh[i][j]>=0:
                   mutuset.append(Mneigh[i][j])
                   mutuG.append(Gij[i][j])
           if len(mutuset)==0:
               group+=1
               clustergroup[i]=group
           else:
               indexmut=mutuG.index(max(mutuG))
               clustergroup[i]=clustergroup[mutuset[indexmut]]

#    print clustergroup
    mpqueue.put((temperature,clustergroup,chi))
    print('temperature= ',temperature)
    # mpqueue.put((WC_state,1,clustergroup,temperature))
    return WC_state,chi,clustergroup


#SwendnsenWang -- original working version
def SwendnsenWang(Jij,neigh,K,temperature,Q,Mneigh,kavg,kvalue,WC_state_init,mpqueue):
    from collections import Counter
    q=Q
    iterations=300

    DataPoints=len(Jij)
    Pij=[[0.0 for i in range(0,K) ] for j in range (0,DataPoints)]
    cij=[[0 for i in range (0,K)] for j in range (0,DataPoints)]
    Gij=[[0.0 for i in range (0,K)] for j in range (0,DataPoints)]
    mx=[0 for i in range (0,iterations)]


    for (i,j), x in np.ndenumerate(Jij):
        Pij[i][j]=1-np.exp(-x/temperature)

    #WC_state=[x for x in WC_state_init]
    WC_state=[1 for x in range(0,DataPoints)]


    for M in range (0,iterations):
        #f.write ('m=%i \n' %M)
        TempIncludeFlag=[-1 for i in range (0,DataPoints)]
        group=1
        for i in range (0,DataPoints):

            oldset=[]
            imset=[]
            newset=[]
            temppoint=Mneigh[i][0]              #starting points to search
            tempstate=WC_state[temppoint]

            if TempIncludeFlag[temppoint]<0:                  #not yet assign and search
                oldset.append(temppoint)
                TempIncludeFlag[temppoint]=group
                imset=assignbond(temppoint,tempstate,Pij[temppoint],WC_state,Mneigh[temppoint])
                for j in imset:
                    newset.append(j)

                while (len(newset)>0):
                    imset=[]
                    temppoint=newset[0]
                    tempstate=WC_state[temppoint]
                    newset.remove(temppoint)
                    if TempIncludeFlag[temppoint]<0:
                        oldset.append(temppoint)
                        TempIncludeFlag[temppoint]=group
                        imset=assignbond(temppoint,tempstate, Pij[temppoint],WC_state,Mneigh[temppoint])
                    for j in imset:
                        newset.append(j)

                group+=1

        temparray=[randint(1,q) for i in range (0,DataPoints)]
        for i in range (0,DataPoints):
            WC_state[i]=temparray[TempIncludeFlag[i]]

        tempvalue=Counter(WC_state).most_common()
        mx[M]=(q*tempvalue[0][1]-DataPoints)/float((q-1)*DataPoints)
        for i in range (0,DataPoints):
            tempstate=WC_state[Mneigh[i][0]]
            for j in range (1,K):
                if (WC_state[Mneigh[i][j]] == tempstate) & (Mneigh[i][j]>=0): ####need modify later
                    cij[i][j]+=1

    m1=0
    m2=0

    for i in mx:
        m1+=pow(i,2)
        m2+=i
    m1/=iterations
    m2=pow(m2/iterations,2)


    #chi= (DataPoints/temperature)*(m1-m2)   #need modify later N/T
    chi= (m1-m2)   #need modify later N/T
    #print chi
    for (indexi,indexj),content in np.ndenumerate(cij):
        Gij[indexi][indexj]=float((Q-1)*content/float(iterations) +1.0)/float(Q)

    group=1
    clustergroup=[-1 for i in range (0,DataPoints)]

    for i in range(0,DataPoints):
        if clustergroup[i]<0:
            clustergroup[i]=group

            newset=[]
            newset=findfriend(Gij[i],Mneigh[i],clustergroup)

            while (len(newset)>0):
                temppoint=newset[0]
                newset.remove(temppoint)
                if clustergroup[temppoint]<0:
                    clustergroup[temppoint]=group

                    imset=[]
                    imset=findfriend(Gij[temppoint],Mneigh[temppoint],clustergroup)

                    for j in imset:
                        newset.append(j)
            group+=1


    #######added for multicore########
    mpqueue.put((temperature,clustergroup,chi))
    print('temperature=',temperature)
    return WC_state,chi,clustergroup


def findfriend(G,neigh,cp):
    frdset=[]
    # print G
    for j in range (1,len(G)):
        if (G[j]>0.5) & (cp[neigh[j]]<0) & (neigh[j]>0):
            frdset.append(neigh[j])
    # print 'frdset', pt
    # print frdset
    return frdset

def assignbond(Tp,Ts,Pj,WC,nei):
    matchset=[]

    for i in range(1,len(Pj)):
        tempfloat=random()
        # print 'P',Tp,'i',i,'ts',Ts,'wc',WC[nei[i]],
        if (WC[nei[i]]==Ts) & (tempfloat<Pj[i]) & (nei[i]>=0):
            matchset.append(nei[i])
            # print 'add'
        # else:
    # print matchset
    return matchset
